# Supplementary material for: Sexual Dimorphism of the Gut Microbiota in the Chinese Alligator and Its Convergence in the Wild Environment
Source: Int J Mol Sci. 2022 Oct 12;23(20):12140. doi: 10.3390/ijms232012140 (PMC9603114; doi:10.3390/ijms232012140)
Supplement: Supplementary file 1 [file ijms-23-12140-s001.zip]

Archive with 2 entries (2 files):
- ijms-1948675-supplementary.pdf
- ijms-1948675-supplementary.xlsx
