# Supplementary material for: Sexual Dimorphism of the Gut Microbiota in the Chinese Alligator and Its Convergence in the Wild Environment
Source: Int J Mol Sci. 2022 Oct 12;23(20):12140. doi: 10.3390/ijms232012140 (PMC9603114; doi:10.3390/ijms232012140)
Supplement: Supplementary file 1 [file ijms-23-12140-s001.zip › ijms-1948675-supplementary.xlsx]

## Sheet: A vs J_phylum
Table S1 The microbial phyla with significant differences between adult and juvenile Chinese alligators.
Taxa	avg(A)	sd(A)	avg(J)	sd(J)	p.value
p__Campylobacterota;	0.125881	0.137241	0.00477114	0.00310296	2.16681e-08
p__Fusobacteriota;	0.186108	0.105806	0.0534764	0.0346952	2.78859e-07
p__Gracilibacteria;	0.000222846	0.000318152	0.138364	0.0995045	1.6171e-08
p__Bacteroidota;	0.043572	0.0292328	0.13944	0.0375155	1.57861e-10
p__Kapabacteria;	0.00011328	9.92075e-05	0.0172773	0.0181486	1.60031e-08
p__Desulfobacterota;	0.000601685	0.000629722	0.0175625	0.00672977	1.62838e-08
p__Cyanobacteria;	0.00809396	0.00717593	0.00151424	0.00171794	1.13063e-06
p__Acidobacteriota;	0.00639104	0.00505322	0.00325578	0.00364421	0.021455
p__Chloroflexi;	0.00464449	0.00351533	0.00217275	0.00382144	0.00157243
p__Synergistota;	0.000510689	0.00118199	0.00290814	0.00167314	4.16699e-07
p__Verrucomicrobiota;	0.00175213	0.00129561	0.000879128	0.000817271	0.00886498
p__Gemmatimonadetes;	0.000961024	0.000801366	0.000218389	0.000248319	3.67934e-05
p__Bdellovibrionota;	0.000710322	0.000461651	0.00160784	0.000758169	3.0028e-05
p__Gemmatimonadota;	0.000469834	0.000321791	3.34269e-06	1.09052e-05	6.07306e-09
p__Planctomycetota;	0.000157849	0.000211708	3.56554e-05	5.13285e-05	0.00220154
p__WPS-2;	8.35673e-06	1.95077e-05	0.00031867	0.000341739	5.43245e-06
p__Methylomirabilota;	0.000190348	0.000228678	1.00281e-05	1.69175e-05	7.28871e-06
p__Candidatus_Moranbacteria;	0	0	6.79681e-05	0.000161585	0.00473249
k__Archaea;p__Crenarchaeota;	0.000123494	0.000120631	1.78277e-05	2.85565e-05	0.000170229
p__Candidatus_Nomurabacteria;	1.85705e-06	9.09766e-06	8.02246e-05	8.44405e-05	5.95798e-07
k__Archaea;p__Euryarchaeota;	2.22846e-05	6.95449e-05	0	0	0.0341762
p__Sumerlaeota;	2.97128e-05	6.81863e-05	0	0	0.0100707
p__NB1-j;	6.68539e-05	7.25832e-05	6.68539e-06	2.05772e-05	8.42835e-05
p__Planctomycetes;	6.49968e-05	7.31511e-05	1.67135e-05	2.78851e-05	0.00634769
p__Abditibacteriota;	3.89981e-05	4.61168e-05	0	0	0.000148921
p__Entotheonellaeota;	2.50702e-05	4.27455e-05	0	0	0.00274286
p__FCPU426;	0	0	1.4485e-05	3.00506e-05	0.0109285
p__GAL15;	1.7642e-05	3.00989e-05	0	0	0.0100317
p__Candidatus_Pacebacteria;	0	0	8.91385e-06	1.9668e-05	0.024766

## Sheet: A vs J_genus
Table S2 The microbial genera with significant differences between adult and juvenile Chinese alligators.
Taxa	avg(A)	sd(A)	avg(J)	sd(J)	p.value
p__Proteobacteria;c__Gammaproteobacteria;o__Pseudomonadales;f__Moraxellaceae;g__Acinetobacter;	0.17384	0.137434	0.00239225	0.00222895	1.64353e-08
p__Campylobacterota;c__Campylobacteria;o__Campylobacterales;f__Helicobacteraceae;g__Helicobacter;	0.113112	0.142822	7.79962e-06	2.63427e-05	4.96016e-09
p__Fusobacteriota;c__Fusobacteriia;o__Fusobacteriales;f__Fusobacteriaceae;g__Cetobacterium;	0.157079	0.106648	0.00177831	0.00413916	1.64163e-08
p__Gracilibacteria;c__unidentified_Gracilibacteria;o__unidentified_Gracilibacteria;f__unidentified_Gracilibacteria;g__unidentified_Gracilibacteria;	0.000171777	0.000271461	0.125585	0.0998907	1.60031e-08
p__Firmicutes;c__Bacilli;o__Lactobacillales;f__Vagococcaceae;g__Vagococcus;	0.0205427	0.0412137	7.35392e-05	7.68909e-05	1.58367e-08
p__Fusobacteriota;c__Fusobacteriia;o__Fusobacteriales;f__Fusobacteriaceae;g__Fusobacterium;	0.0290257	0.0495235	0.0516647	0.0352754	0.000514071
p__Proteobacteria;c__Gammaproteobacteria;o__Aeromonadales;f__Aeromonadaceae;g__Aeromonas;	0.0598416	0.0363256	0.00205241	0.00131217	1.13569e-12
p__Proteobacteria;c__Gammaproteobacteria;o__Enterobacterales;f__Enterobacteriaceae;g__Plesiomonas;	0.043351	0.0365215	0.00220506	0.00724315	9.24786e-08
p__Bacteroidota;c__Bacteroidia;o__Flavobacteriales;f__Weeksellaceae;g__Chryseobacterium;	0.00085053	0.000722244	0.0302113	0.0296977	2.47325e-08
p__Firmicutes;c__Bacilli;o__Lactobacillales;f__Streptococcaceae;g__Streptococcus;	0.00658046	0.0213596	0.000736507	0.000951861	0.00244855
p__Proteobacteria;c__Gammaproteobacteria;o__Enterobacterales;f__Hafniaceae;g__Edwardsiella;	0.0269969	0.0238738	0.00324018	0.00503235	4.83877e-07
p__Campylobacterota;c__Campylobacteria;o__Campylobacterales;f__Campylobacteraceae;g__Campylobacter;	0.0127124	0.0236676	0	0	3.0288e-09
p__Bacteroidota;c__Bacteroidia;o__Bacteroidales;f__Bacteroidaceae;g__Bacteroides;	0.00913855	0.0109205	0.015636	0.0149871	0.00985058
p__Firmicutes;c__Clostridia;o__Clostridiales;f__Clostridiaceae;g__Clostridium_sensu_stricto_1;	0.0139372	0.0147007	0.000699737	0.00125896	3.69563e-08
p__Kapabacteria;c__unidentified_Kapabacteria;o__Kapabacteriales;f__unidentified_Kapabacteriales;g__unidentified_Kapabacteriales;	0	0	0.0171346	0.0180285	6.96253e-10
p__Proteobacteria;c__Alphaproteobacteria;o__Sphingomonadales;f__Sphingomonadaceae;g__Sphingomonas;	0.0100485	0.0121159	0.00033984	0.000348838	1.58183e-08
p__Firmicutes;c__Bacilli;o__Exiguobacterales;f__Exiguobacteraceae;g__Exiguobacterium;	0.0112695	0.0116296	5.57115e-06	1.59636e-05	6.0573e-09
p__Bacteroidota;c__Bacteroidia;o__Bacteroidales;f__Porphyromonadaceae;g__Porphyromonas;	0.00488869	0.0117415	0.0123969	0.0112401	5.77447e-05
p__Firmicutes;c__Clostridia;o__Peptostreptococcales-Tissierellales;f__Peptostreptococcaceae;g__Romboutsia;	0.00449035	0.00691813	0.000386638	0.000857132	1.54471e-07
p__Proteobacteria;c__Gammaproteobacteria;o__Enterobacterales;f__Enterobacteriaceae;g__Citrobacter;	0.00799182	0.00619454	0.00255493	0.0069012	1.81225e-06
p__Gracilibacteria;c__unidentified_Gracilibacteria;o__Absconditabacteriales_(SR1);f__unidentified_Absconditabacteriales_(SR1);g__unidentified_Absconditabacteriales_(SR1);	3.62125e-05	9.33534e-05	0.012368	0.00807891	4.96016e-09
p__Desulfobacterota;c__Desulfovibrionia;o__Desulfovibrionales;f__Desulfovibrionaceae;g__Desulfovibrio;	0.000328698	0.0004964	0.015929	0.00665045	1.61335e-08
p__Proteobacteria;c__Alphaproteobacteria;o__Rhodobacterales;f__Rhodobacteraceae;g__Rubellimicrobium;	0.00556651	0.0062645	1.33708e-05	2.54598e-05	8.37591e-09
p__Firmicutes;c__Bacilli;o__Lactobacillales;f__Lactobacillaceae;g__Lactobacillus;	2.22846e-05	4.10382e-05	0.0115746	0.0119236	1.22216e-05
p__Proteobacteria;c__Alphaproteobacteria;o__Rhodobacterales;f__Rhodobacteraceae;g__Paracoccus;	0.00454142	0.00608336	0.00433993	0.00159785	0.0215471
p__Proteobacteria;c__Gammaproteobacteria;o__Burkholderiales;f__Comamonadaceae;g__Brachymonas;	2.50702e-05	3.17286e-05	0.0117039	0.00684241	1.05149e-08
p__Proteobacteria;c__Gammaproteobacteria;o__Burkholderiales;f__Neisseriaceae;g__Stenoxybacter;	0.00121823	0.00306731	0.00812497	0.00493567	9.84106e-07
p__unidentified_Bacteria;c__Clostridia;o__Peptostreptococcales-Tissierellales;f__Peptostreptococcaceae;g__unidentified_Peptostreptococcaceae;	6.31398e-05	5.82843e-05	0.0135089	0.00434732	1.53288e-08
p__Proteobacteria;c__Alphaproteobacteria;o__Rhizobiales;f__Rhizobiaceae;g__Mesorhizobium;	0.00225353	0.00374895	0.00250256	0.00685202	0.00716061
p__Firmicutes;c__Clostridia;o__Clostridiales;f__Clostridiaceae;g__Proteiniclasticum;	0.000163421	0.0005044	0.00854281	0.00490213	1.52752e-08
p__Firmicutes;c__Desulfitobacteriia;o__Desulfitobacteriales;f__unidentified_Desulfitobacteriales;g__TC1;	5.2926e-05	0.000170958	0.00626866	0.0045474	1.04509e-08
p__Bacteroidota;c__Bacteroidia;o__Cytophagales;f__Hymenobacteraceae;g__Hymenobacter;	0.00225725	0.00386775	0	0	3.0203e-09
p__Proteobacteria;c__Gammaproteobacteria;o__Competibacterales;f__Competibacteraceae;g__Candidatus_Competibacter;	1.20708e-05	3.08079e-05	0.00184182	0.00412668	0.00144565
p__Firmicutes;c__Clostridia;o__Lachnospirales;f__Lachnospiraceae;g__Epulopiscium;	0.00250423	0.00374115	0.000885814	0.00255104	0.000231395
p__Bacteroidota;c__Bacteroidia;o__Bacteroidales;f__Tannerellaceae;g__Parabacteroides;	0.0013965	0.00342413	0.00128471	0.00158722	0.0274936
p__Firmicutes;c__Clostridia;o__Peptostreptococcales-Tissierellales;f__Fusibacteraceae;g__Fusibacter;	9.28526e-07	4.54883e-06	0.00405803	0.00391021	1.08359e-09
p__Cyanobacteria;c__Cyanobacteriia;o__Chloroplast;f__unidentified_Chloroplast;g__unidentified_Chloroplast;	0.0032842	0.0031681	0.000681909	0.00175843	3.50806e-06
p__Bacteroidota;c__Bacteroidia;o__Bacteroidales;f__Rikenellaceae;g__Anaerocella;	0.000363982	0.000944077	0.00340063	0.00440528	0.000129563
p__Actinobacteriota;c__Actinobacteria;o__Micrococcales;f__Intrasporangiaceae;g__Tetrasphaera;	0.00243274	0.00301896	0.00122788	0.00297424	0.00133959
p__Actinobacteriota;c__Actinobacteria;o__Propionibacteriales;f__Nocardioidaceae;g__Nocardioides;	0.00369646	0.00295182	0.000884699	0.000712048	7.39112e-07
p__Actinobacteriota;c__Actinobacteria;o__Micrococcales;f__Microbacteriaceae;g__Leucobacter;	0.000150421	9.81866e-05	0.00462072	0.00253164	1.58735e-08
p__Proteobacteria;c__Gammaproteobacteria;o__Burkholderiales;f__Comamonadaceae;g__Ottowia;	4.73548e-05	6.74367e-05	0.00496613	0.00276311	1.32476e-08
p__Firmicutes;c__Clostridia;o__Clostridiales;f__Clostridiaceae;g__Candidatus_Arthromitus;	1.85705e-06	6.29161e-06	0.00106632	0.00279499	0.000425551
p__Firmicutes;c__Clostridia;o__Peptostreptococcales-Tissierellales;f__unidentified_Peptostreptococcales-Tissierellales;g__Gallicola;	0.000593328	0.00245139	0.000469091	0.000721687	0.000385738
p__Firmicutes;c__Clostridia;o__Clostridiales;f__Clostridiaceae;g__Clostridium_sensu_stricto_13;	0.0016927	0.00186589	0.00110866	0.00255444	0.0048304
p__Proteobacteria;c__Alphaproteobacteria;o__Caulobacterales;f__Caulobacteraceae;g__Brevundimonas;	0.00210683	0.00217343	0.000827874	0.000967111	0.00177916
p__Proteobacteria;c__Gammaproteobacteria;o__Burkholderiales;f__Aquaspirillaceae;g__Laribacter;	0.000188491	0.000346977	0.001668	0.00332318	0.020504
p__Bacteroidota;c__Bacteroidia;o__Bacteroidales;f__Paludibacteraceae;g__F0058;	0.000454049	0.000681582	0.00186745	0.0025988	0.00108646
p__Proteobacteria;c__Gammaproteobacteria;o__Enterobacterales;f__Erwiniaceae;g__Pantoea;	0.00442257	0.0023743	0.000148193	0.000206314	1.60962e-08
p__Proteobacteria;c__Alphaproteobacteria;o__Sphingomonadales;f__Sphingomonadaceae;g__Qipengyuania;	0.0026918	0.00284168	0.000685252	0.000266326	3.53512e-07
p__Actinobacteriota;c__Actinobacteria;o__Micrococcales;f__Micrococcaceae;g__Arthrobacter;	0.00446435	0.00298627	0.000286357	0.000339373	3.57922e-08
p__Cyanobacteria;c__Cyanobacteriia;o__Cyanobacteriales;f__Chroococcidiopsaceae;g__Aliterella;	0.00137236	0.00224037	0	0	3.0203e-09
p__Firmicutes;c__Clostridia;o__Peptostreptococcales-Tissierellales;f__Peptostreptococcaceae;g__Acetoanaerobium;	0.00011328	0.000185973	0.00441347	0.00223325	1.51332e-08
p__Actinobacteriota;c__Actinobacteria;o__Propionibacteriales;f__Propionibacteriaceae;g__Microlunatus;	0.00192576	0.00238959	0.000613941	0.000933311	0.00174828
p__Proteobacteria;c__Alphaproteobacteria;o__Sphingomonadales;f__Sphingomonadaceae;g__Sphingosinicella;	0.00270387	0.00194688	1.22565e-05	1.83977e-05	1.05405e-08
p__Firmicutes;c__Clostridia;o__Peptostreptococcales-Tissierellales;f__Peptostreptococcaceae;g__Terrisporobacter;	0.00156364	0.00182015	0.000294157	0.000411899	6.07064e-05
p__Acidobacteriota;c__Blastocatellia;o__Blastocatellales;f__Blastocatellaceae;g__Blastocatella;	0.00105016	0.00154957	3.34269e-06	1.09052e-05	4.94699e-09
p__Proteobacteria;c__Gammaproteobacteria;o__Enterobacterales;f__Morganellaceae;g__Morganella;	0.00143643	0.00148336	0.00420734	0.00178131	4.2961e-06
p__Actinobacteriota;c__Actinobacteria;o__Micrococcales;f__Microbacteriaceae;g__Microbacterium;	0.00228232	0.00153396	0.000171592	0.000187579	1.83737e-08
p__Proteobacteria;c__Gammaproteobacteria;o__Burkholderiales;f__Comamonadaceae;g__Comamonas;	0.00107709	0.000594979	0.00421402	0.00133629	2.48164e-08
p__Bacteroidota;c__Bacteroidia;o__Bacteroidales;f__Paludibacteraceae;g__Paludibacter;	0.000104923	0.00022882	0.00204573	0.00179754	7.75052e-08
p__Firmicutes;c__Clostridia;o__Peptostreptococcales-Tissierellales;f__Peptostreptococcaceae;g__Proteocatella;	1.85705e-06	6.29161e-06	0.00291483	0.00189774	1.59547e-09
p__Synergistota;c__Synergistia;o__Synergistales;f__Synergistaceae;g__Fretibacterium;	3.89981e-05	9.64113e-05	0.00290369	0.00167595	9.34538e-09
p__Firmicutes;c__Clostridia;o__Clostridiales;f__Clostridiaceae;g__Clostridium_sensu_stricto_11;	0.00056083	0.00085926	0.000510318	0.00149266	0.0320319
p__Bacteroidota;c__Bacteroidia;o__Chitinophagales;f__Chitinophagaceae;g__Niabella;	0.000121637	0.000252633	0.00278112	0.00172315	1.87508e-08
p__Campylobacterota;c__Campylobacteria;o__Campylobacterales;f__Arcobacteraceae;g__Arcobacter;	3.80696e-05	9.14057e-05	0.00224518	0.00204613	1.68829e-08
p__Proteobacteria;c__Alphaproteobacteria;o__Rhizobiales;f__Beijerinckiaceae;g__Microvirga;	0.00182455	0.00131794	3.34269e-05	4.4275e-05	1.34375e-08
p__Proteobacteria;c__Gammaproteobacteria;o__Pseudomonadales;f__Pseudomonadaceae;g__Pseudomonas;	0.00205947	0.00102597	0.00107412	0.00120902	8.37366e-06
p__Actinobacteriota;c__Actinobacteria;o__Micrococcales;f__Dermacoccaceae;g__Kytococcus;	0.00112444	0.00153961	2.45131e-05	3.05893e-05	1.8667e-08
p__Actinobacteriota;c__Actinobacteria;o__Pseudonocardiales;f__Pseudonocardiaceae;g__Pseudonocardia;	0.00111145	0.00126964	0.000227303	0.000258934	2.11216e-05
p__Bacteroidota;c__Bacteroidia;o__Flavobacteriales;f__Weeksellaceae;g__Cloacibacterium;	0.000253488	0.000236644	0.000894727	0.0012295	0.000740225
p__Firmicutes;c__Bacilli;o__Lactobacillales;f__Streptococcaceae;g__Lactococcus;	0.00141322	0.00181053	0.000295271	0.000686853	2.50918e-05
p__Proteobacteria;c__Gammaproteobacteria;o__Burkholderiales;f__Oxalobacteraceae;g__Massilia;	0.00168342	0.00122633	0.000178277	0.00021918	3.61899e-08
p__Spirochaetota;c__Spirochaetia;o__Spirochaetales;f__Spirochaetaceae;g__Treponema;	0	0	0.00110866	0.00157242	2.96022e-09
p__Deinococcota;c__Deinococci;o__Deinococcales;f__Trueperaceae;g__Truepera;	0.0011978	0.00139671	2.22846e-06	9.96598e-06	3.93985e-09
p__Campylobacterota;c__Campylobacteria;o__Campylobacterales;f__Helicobacteraceae;g__Wolinella;	0	0	0.00193096	0.00128399	6.96253e-10
p__Firmicutes;c__Bacilli;o__Staphylococcales;f__Staphylococcaceae;g__Macrococcus;	0.000414123	0.000916463	1.78277e-05	2.66632e-05	2.14231e-06
p__Actinobacteriota;c__Actinobacteria;o__Propionibacteriales;f__Nocardioidaceae;g__Marmoricola;	0.00136586	0.00119899	0.000162678	0.000107507	4.1232e-08
p__Bacteroidota;c__Bacteroidia;o__Chitinophagales;f__Chitinophagaceae;g__Cnuella;	0.000564544	0.000931483	0	0	1.00113e-08
p__Spirochaetota;c__Leptospirae;o__Leptospirales;f__Leptospiraceae;g__Turneriella;	0.000714036	0.0010275	0	0	3.01606e-09
p__Bacteroidota;c__Bacteroidia;o__Bacteroidales;f__Prevotellaceae;g__Prevotella;	1.85705e-06	9.09766e-06	0.000822302	0.00166654	0.0178303
p__Actinobacteriota;c__Actinobacteria;o__Frankiales;f__Geodermatophilaceae;g__Blastococcus;	0.00138257	0.00112814	1.78277e-05	2.85565e-05	1.305e-08
p__Proteobacteria;c__Gammaproteobacteria;o__Enterobacterales;f__Enterobacteriaceae;g__Raoultella;	0.00146986	0.000899474	0.000315327	0.000365336	6.90624e-07
p__Firmicutes;c__Bacilli;o__Staphylococcales;f__Gemellaceae;g__Gemella;	1.11423e-05	3.59929e-05	0.00067411	0.00113187	0.000939752
p__unidentified_Bacteria;c__Saccharimonadia;o__Saccharimonadales;f__Saccharimonadaceae;g__TM7a;	0.00017642	0.000202854	0.00170589	0.00107258	4.73634e-08
p__Firmicutes;c__Bacilli;o__Erysipelotrichales;f__Erysipelotrichaceae;g__[Clostridium]_innocuum_group;	0.000521831	0.000878156	0	0	2.77286e-07
p__Actinobacteriota;c__Actinobacteria;o__Micromonosporales;f__Micromonosporaceae;g__Actinoplanes;	0.00038441	0.000775457	9.47096e-05	0.00024453	2.89455e-05
p__Bacteroidota;c__Bacteroidia;o__Chitinophagales;f__Chitinophagaceae;g__Flavisolibacter;	0.000452192	0.000788058	2.22846e-06	9.96598e-06	1.50711e-08
p__unidentified_Bacteria;c__Saccharimonadia;o__Saccharimonadales;f__Saccharimonadaceae;g__TM7x;	2.78558e-06	9.99303e-06	0.00153875	0.000856253	1.59547e-09
p__Firmicutes;c__Clostridia;o__Peptococcales;f__Peptococcaceae;g__Peptococcus;	0.000591471	0.000972297	0	0	3.17315e-08
p__Acidobacteriota;c__Blastocatellia;o__Blastocatellales;f__Blastocatellaceae;g__JGI_0001001-H03;	0.000582186	0.000798072	0.000132593	0.000184824	8.01046e-05
p__Proteobacteria;c__Gammaproteobacteria;o__Xanthomonadales;f__Xanthomonadaceae;g__Lysobacter;	0.00103623	0.000870651	0.000154878	0.000138409	2.55607e-07
p__Proteobacteria;c__Gammaproteobacteria;o__Burkholderiales;f__Chromobacteriaceae;g__Vogesella;	2.59987e-05	2.91422e-05	0.00192762	0.00106136	1.18544e-08
p__Proteobacteria;c__Gammaproteobacteria;o__Xanthomonadales;f__Rhodanobacteraceae;g__Tahibacter;	8.54244e-05	5.90206e-05	0.000206133	0.000801819	0.00183795
p__Proteobacteria;c__Alphaproteobacteria;o__Rhizobiales;f__Rhizobiaceae;g__Allorhizobium-Neorhizobium-Pararhizobium-Rhizobium;	0.00207711	0.000909322	0.000454606	0.000273446	4.22363e-08
p__Bacteroidota;c__Bacteroidia;o__Flavobacteriales;f__Flavobacteriaceae;g__Flavobacterium;	0.000587757	0.000656013	0.00139167	0.0011152	0.0151255
p__Bacteroidota;c__Bacteroidia;o__Cytophagales;f__Hymenobacteraceae;g__Adhaeribacter;	0.000729821	0.000702653	7.79962e-06	1.81113e-05	1.36151e-08
p__Actinobacteriota;c__Actinobacteria;o__Propionibacteriales;f__Propionibacteriaceae;g__Propioniciclava;	0.000426193	0.000613195	0.000264073	0.000745129	0.00351092
p__Bacteroidota;c__Bacteroidia;o__Chitinophagales;f__Chitinophagaceae;g__Taibaiella;	9.74952e-05	8.51272e-05	0.000935954	0.000768501	1.99958e-07
p__Actinobacteriota;c__Actinobacteria;o__Kineosporiales;f__Kineosporiaceae;g__Quadrisphaera;	0.000728893	0.00078209	7.79962e-06	2.07983e-05	7.65521e-09
p__Proteobacteria;c__Gammaproteobacteria;o__Xanthomonadales;f__Rhodanobacteraceae;g__Rhodanobacter;	0	0	0.000745421	0.000940814	0.000124357
p__Proteobacteria;c__Gammaproteobacteria;o__Burkholderiales;f__Comamonadaceae;g__Malikia;	9.37811e-05	8.23336e-05	0.00117774	0.000829643	1.75853e-08
p__Proteobacteria;c__Gammaproteobacteria;o__Xanthomonadales;f__Rhodanobacteraceae;g__Dokdonella;	0	0	0.00126465	0.00133255	5.50059e-06
p__Proteobacteria;c__Gammaproteobacteria;o__Xanthomonadales;f__Xanthomonadaceae;g__Thermomonas;	0.000207061	0.000160088	0.00231203	0.00053414	1.61523e-08
p__Proteobacteria;c__Gammaproteobacteria;o__Xanthomonadales;f__Xanthomonadaceae;g__Stenotrophomonas;	0.00164906	0.000591314	0.000101395	0.000234111	1.91971e-08
p__Desulfobacterota;c__Desulfovibrionia;o__Desulfovibrionales;f__Desulfomicrobiaceae;g__Desulfomicrobium;	1.39279e-05	2.69446e-05	0.000786647	0.000686062	4.93384e-09
p__Proteobacteria;c__Gammaproteobacteria;o__Burkholderiales;f__Nitrosomonadaceae;g__MND1;	0.000658325	0.000697525	0.000456835	0.000673466	0.0347954
p__Actinobacteriota;c__Rubrobacteria;o__Rubrobacterales;f__Rubrobacteriaceae;g__Rubrobacter;	0.00120616	0.000934253	0	0	3.0203e-09
p__Gemmatimonadetes;c__unidentified_Gemmatimonadetes;o__Gemmatimonadales;f__Gemmatimonadaceae;g__Roseisolibacter;	0.000576615	0.000652532	4.45692e-06	1.55068e-05	4.94041e-09
p__Proteobacteria;c__Gammaproteobacteria;o__Competibacterales;f__Competibacteraceae;g__Candidatus_Contendobacter;	0	0	0.000280786	0.000645238	0.000324066
p__Proteobacteria;c__Alphaproteobacteria;o__Acetobacterales;f__Acetobacteraceae;g__Rubritepida;	0.000449406	0.000625893	1.11423e-06	4.98299e-06	5.23402e-08
p__Proteobacteria;c__Gammaproteobacteria;o__Enterobacterales;f__Yersiniaceae;g__Serratia;	0.000853315	0.000602222	4.3455e-05	6.68441e-05	1.26166e-08
p__Bacteroidota;c__Bacteroidia;o__Chitinophagales;f__Chitinophagaceae;g__Sediminibacterium;	0	0	0.000917012	0.000770751	6.93974e-10
p__Actinobacteriota;c__Actinobacteria;o__Micrococcales;f__Cellulomonadaceae;g__Cellulomonas;	0.000720536	0.000591631	8.91385e-06	1.82908e-05	8.28197e-09
p__Firmicutes;c__Bacilli;o__Lactobacillales;f__Carnobacteriaceae;g__Trichococcus;	0.000191276	0.000394771	0.000200562	0.000576551	0.00611132
p__Proteobacteria;c__Gammaproteobacteria;o__Burkholderiales;f__Rhodocyclaceae;g__Propionivibrio;	0.000444764	0.000499705	0.00149084	0.000446624	1.4214e-06
p__Bacteroidota;c__Bacteroidia;o__Sphingobacteriales;f__Sphingobacteriaceae;g__Pedobacter;	0.000803175	0.000577253	0.000342069	0.000512025	0.000184915
p__Acidobacteriota;c__Blastocatellia;o__Pyrinomonadales;f__Pyrinomonadaceae;g__RB41;	0.000774391	0.000707553	4.79119e-05	8.02751e-05	8.69376e-06
p__Bacteroidota;c__Bacteroidia;o__Flavobacteriales;f__Crocinitomicaceae;g__Fluviicola;	5.57115e-06	1.18467e-05	0.000519232	0.000504093	3.85468e-09
p__Firmicutes;c__Clostridia;o__Peptostreptococcales-Tissierellales;f__Acidaminobacteraceae;g__Acidaminobacter;	8.35673e-06	2.25854e-05	0.0005872	0.000511769	3.0203e-09
p__Firmicutes;c__Clostridia;o__Lachnospirales;f__Lachnospiraceae;g__Lachnospiraceae_NK4A136_group;	0	0	0.000128137	0.000512055	0.0109008
p__Proteobacteria;c__Gammaproteobacteria;o__Burkholderiales;f__Comamonadaceae;g__Acidovorax;	0.000394623	0.000339587	0.000958239	0.000671776	0.000776252
p__Proteobacteria;c__Gammaproteobacteria;o__Burkholderiales;f__Methylophilaceae;g__Methylobacillus;	2.87843e-05	5.59452e-05	0.000638454	0.000444769	8.29236e-09
p__Proteobacteria;c__Gammaproteobacteria;o__Burkholderiales;f__Comamonadaceae;g__Polaromonas;	0.000145779	9.92211e-05	0.000139279	0.000505945	7.99786e-06
p__Actinobacteriota;c__Coriobacteriia;o__Coriobacteriales;f__Eggerthellaceae;g__Paraeggerthella;	0.000351911	0.000453329	6.68539e-05	8.4006e-05	7.25467e-05
p__Bacteroidota;c__Bacteroidia;o__Cytophagales;f__Spirosomaceae;g__Dyadobacter;	0.000872814	0.000517417	3.78839e-05	0.000133923	2.95584e-08
p__Bdellovibrionota;c__Bdellovibrionia;o__Bdellovibrionales;f__Bdellovibrionaceae;g__Bdellovibrio;	0.000348197	0.00025895	0.0010886	0.000541932	2.02003e-06
p__Cyanobacteria;c__Cyanobacteriia;o__Cyanobacteriales;f__Nostocaceae;g__Scytonema_UTEX_2349;	0.000345412	0.000531997	0	0	3.1651e-08
p__Proteobacteria;c__Alphaproteobacteria;o__Rhodobacterales;f__Rhodobacteraceae;g__Rhodobacter;	0.00023306	0.00013126	0.00102398	0.000508552	4.72093e-08
p__Bacteroidota;c__Bacteroidia;o__Sphingobacteriales;f__Lentimicrobiaceae;g__Lentimicrobium;	0.000217275	0.00043887	1.67135e-05	2.38428e-05	8.27433e-06
p__Proteobacteria;c__Alphaproteobacteria;o__Rhizobiales;f__Devosiaceae;g__Devosia;	0.00110402	0.000501882	9.58239e-05	0.000124832	2.3584e-08
p__Bacteroidota;c__Bacteroidia;o__Bacteroidales;f__Marinifilaceae;g__Butyricimonas;	0	0	0.000133708	0.000426881	5.23232e-07
p__Proteobacteria;c__Alphaproteobacteria;o__Rickettsiales;f__Mitochondria;g__unidentified_Mitochondria;	0.000231203	0.000378571	0.000161563	0.000481975	0.00245775
p__Firmicutes;c__Bacilli;o__Lactobacillales;f__Enterococcaceae;g__Enterococcus;	0.000268344	0.000372283	4.23408e-05	8.01529e-05	1.4372e-05
p__Acidobacteriota;c__Blastocatellia;o__Blastocatellales;f__Blastocatellaceae;g__Aridibacter;	0.00025163	0.000418276	0	0	9.83871e-09
p__Proteobacteria;c__Gammaproteobacteria;o__unidentified_Gammaproteobacteria;f__unidentified_Gammaproteobacteria;g__Candidatus_Berkiella;	6.49968e-06	1.91352e-05	0.000271872	0.000458561	0.00225556
p__Proteobacteria;c__Gammaproteobacteria;o__Burkholderiales;f__Chromobacteriaceae;g__Crenobacter;	0.000519974	0.000407249	5.34831e-05	7.90034e-05	6.80024e-08
p__Myxococcota;c__Polyangia;o__Polyangiales;f__Phaselicystidaceae;g__Phaselicystis;	0.000298057	0.00041917	4.79119e-05	6.51811e-05	2.93889e-05
p__Actinobacteriota;c__Actinobacteria;o__Micrococcales;f__Micrococcaceae;g__Paenarthrobacter;	0.000456835	0.000360648	6.68539e-06	1.7857e-05	6.01022e-09
p__Proteobacteria;c__Gammaproteobacteria;o__Enterobacterales;f__Morganellaceae;g__Proteus;	0.000500475	0.000479124	0.000183848	0.000290185	0.00521219
p__Proteobacteria;c__Gammaproteobacteria;o__Burkholderiales;f__Neisseriaceae;g__Vitreoscilla;	3.43555e-05	3.83056e-05	0.000779962	0.000429506	1.23628e-08
p__Firmicutes;c__Clostridia;o__Peptostreptococcales-Tissierellales;f__unidentified_Peptostreptococcales-Tissierellales;g__Gottschalkia;	9.28526e-07	4.54883e-06	0.00043455	0.000358272	1.07513e-09
p__Cyanobacteria;c__Cyanobacteriia;o__Cyanobacteriales;f__Nostocaceae;g__Calothrix_PCC-6303;	0.000319413	0.000436918	0	0	3.14104e-08
p__Proteobacteria;c__Gammaproteobacteria;o__Steroidobacterales;f__Steroidobacteraceae;g__Steroidobacter;	0.000354697	0.000380908	0.000127022	0.000134701	0.0132687
p__Cyanobacteria;c__Cyanobacteriia;o__Cyanobacteriales;f__Xenococcaceae;g__Pleurocapsa_PCC-7319;	0.000318484	0.000420079	0	0	9.90476e-09
p__Cyanobacteria;c__Cyanobacteriia;o__Cyanobacteriales;f__Chroococcidiopsaceae;g__Chroococcidiopsis_PCC_7203;	0.000322198	0.000398313	0	0	9.97121e-09
p__Chloroflexi;c__Chloroflexia;o__Chloroflexales;f__Herpetosiphonaceae;g__Herpetosiphon;	0.000302699	0.000389817	2.45131e-05	0.000104499	2.53286e-07
p__Actinobacteriota;c__Thermoleophilia;o__Solirubrobacterales;f__Solirubrobacteraceae;g__Solirubrobacter;	0.000600756	0.00035464	2.78558e-05	3.88512e-05	1.75691e-08
p__Proteobacteria;c__Gammaproteobacteria;o__Xanthomonadales;f__Xanthomonadaceae;g__Luteimonas;	6.49968e-05	8.78985e-05	0.000704194	0.000308226	1.44743e-08
p__Firmicutes;c__Clostridia;o__Peptostreptococcales-Tissierellales;f__Peptostreptococcaceae;g__Paeniclostridium;	0.000221918	0.000305373	3.45412e-05	4.48469e-05	0.00014951
p__Bacteroidota;c__Rhodothermia;o__Rhodothermales;f__Rhodothermaceae;g__Rubrivirga;	0.000149493	0.000320349	0	0	1.25804e-05
p__Actinobacteriota;c__Actinobacteria;o__Micrococcales;f__Intrasporangiaceae;g__Arsenicicoccus;	0.000269272	0.00043261	0	0	9.69476e-09
p__Proteobacteria;c__Gammaproteobacteria;o__Alteromonadales;f__Alteromonadaceae;g__Rheinheimera;	4.36407e-05	5.47752e-05	0.000664082	0.000397957	1.15305e-08
p__Cyanobacteria;c__Cyanobacteriia;o__Cyanobacteriales;f__Phormidiaceae;g__Tychonema_CCAP_1459-11B;	0.000235846	0.000400256	0	0	9.46796e-08
p__Firmicutes;c__Clostridia;o__Oscillospirales;f__Ruminococcaceae;g__Faecalibacterium;	0	0	0.000169363	0.000385195	0.024766
p__Actinobacteriota;c__Acidimicrobiia;o__Microtrichales;f__Iamiaceae;g__Iamia;	0.000494904	0.000363628	7.2425e-05	7.1893e-05	5.15742e-07
p__Desulfobacterota;c__Desulfovibrionia;o__Desulfovibrionales;f__Desulfovibrionaceae;g__Bilophila;	0.000180134	0.000273397	0.000461292	0.000347353	0.000739851
p__Proteobacteria;c__Alphaproteobacteria;o__Acetobacterales;f__Acetobacteraceae;g__Craurococcus-Caldovatus;	0.000340769	0.000329912	0	0	2.94894e-09
p__Proteobacteria;c__Alphaproteobacteria;o__Sphingomonadales;f__Sphingomonadaceae;g__MN_122.2a;	0.000299914	0.000304133	0	0	3.0076e-09
p__Bacteroidota;c__Bacteroidia;o__Cytophagales;f__Spirosomaceae;g__Emticicia;	2.87843e-05	3.68696e-05	0.000486919	0.000317982	1.05149e-08
p__Actinobacteriota;c__Actinobacteria;o__Actinomycetales;f__Actinomycetaceae;g__Mobiluncus;	9.65667e-05	0.00014211	0.000752106	0.000325825	5.72511e-08
p__Cyanobacteria;c__Cyanobacteriia;o__Cyanobacteriales;f__Coleofasciculaceae;g__Microcoleus_SAG_1449-1a;	0.000152278	0.000288293	0	0	2.7097e-07
p__Actinobacteriota;c__Thermoleophilia;o__Gaiellales;f__Gaiellaceae;g__Gaiella;	0.000524617	0.000297748	0.000272987	0.00035078	0.00949309
p__Chloroflexi;c__Chloroflexia;o__Thermomicrobiales;f__JG30-KF-CM45;g__unidentified_JG30-KF-CM45;	0.000252559	0.00037055	8.91385e-06	1.82908e-05	3.44822e-07
p__Actinobacteriota;c__Actinobacteria;o__Frankiales;f__Acidothermaceae;g__Acidothermus;	9.28526e-07	4.54883e-06	0.000349869	0.00045659	0.000386833
p__Actinobacteriota;c__Actinobacteria;o__Micrococcales;f__Sanguibacteraceae;g__Sanguibacter;	0.00044105	0.000318693	2.22846e-06	9.96598e-06	3.92375e-09
p__Proteobacteria;c__Alphaproteobacteria;o__Rhizobiales;f__Rhizobiaceae;g__Aureimonas;	0.00033984	0.000357235	0	0	9.57837e-09
p__Proteobacteria;c__Alphaproteobacteria;o__Rhizobiales;f__Beijerinckiaceae;g__Methylobacterium-Methylorubrum;	0.000562687	0.000308872	3.34269e-05	5.28835e-05	1.62992e-08
p__Proteobacteria;c__Gammaproteobacteria;o__Burkholderiales;f__Rhodocyclaceae;g__Thauera;	3.7141e-06	1.0731e-05	0.000377724	0.00033372	2.58531e-09
p__Actinobacteriota;c__Coriobacteriia;o__Coriobacteriales;f__Eggerthellaceae;g__Gordonibacter;	0.000157849	0.000155912	0.000307528	0.000312621	0.0286945
p__Firmicutes;c__Negativicutes;o__Acidaminococcales;f__Acidaminococcaceae;g__Succinispira;	0.000148564	0.000258687	7.79962e-06	1.66056e-05	8.97773e-06
p__Proteobacteria;c__Alphaproteobacteria;o__Sphingomonadales;f__Sphingomonadaceae;g__Sphingorhabdus;	0.000356554	0.000258214	1.89419e-05	2.63427e-05	1.21864e-08
p__Myxococcota;c__Polyangia;o__Polyangiales;f__Sandaracinaceae;g__Sandaracinus;	7.42821e-06	1.5643e-05	0.000246245	0.000291945	3.03252e-07
p__Proteobacteria;c__Alphaproteobacteria;o__Rhodobacterales;f__Rhodobacteraceae;g__Gemmobacter;	0.000204276	0.000114889	0.000556001	0.000285883	1.64324e-05
p__Actinobacteriota;c__Actinobacteria;o__Micrococcales;f__Intrasporangiaceae;g__Aquipuribacter;	0.000272987	0.000313521	0	0	9.90476e-09
p__Verrucomicrobiota;c__Verrucomicrobiae;o__Chthoniobacterales;f__Chthoniobacteraceae;g__Chthoniobacter;	0.000290629	0.000256492	7.01966e-05	0.000122544	1.27305e-05
p__Firmicutes;c__Clostridia;o__Lachnospirales;f__Lachnospiraceae;g__Agathobacter;	0	0	0.000106966	0.000271066	0.0109378
p__Actinobacteriota;c__Actinobacteria;o__Streptomycetales;f__Streptomycetaceae;g__Streptomyces;	0.000480048	0.000353084	0.000211704	0.000221257	0.00487481
p__Actinobacteriota;c__Actinobacteria;o__Frankiales;f__Geodermatophilaceae;g__Geodermatophilus;	0.000337055	0.000300874	0	0	3.0076e-09
p__Bacteroidota;c__Bacteroidia;o__Chitinophagales;f__Chitinophagaceae;g__Parasegetibacter;	0.000123494	0.000224293	1.22565e-05	2.10481e-05	0.000959247
p__Cyanobacteria;c__Cyanobacteriia;o__Leptolyngbyales;f__Leptolyngbyaceae;g__Leptolyngbya_PCC-6306;	0.000154135	0.000249272	0	0	2.7097e-07
p__Proteobacteria;c__Gammaproteobacteria;o__Burkholderiales;f__Burkholderiaceae;g__Burkholderia-Caballeronia-Paraburkholderia;	2.50702e-05	3.43429e-05	0.000346526	0.000295858	1.02733e-07
p__Proteobacteria;c__Alphaproteobacteria;o__Acetobacterales;f__Acetobacteraceae;g__Roseomonas;	0.000311985	0.00027182	2.00562e-05	4.01904e-05	4.15653e-08
p__Proteobacteria;c__Gammaproteobacteria;o__Burkholderiales;f__Rhodocyclaceae;g__Denitratisoma;	0	0	0.000183848	0.00030477	0.00012423
p__Actinobacteriota;c__Actinobacteria;o__Propionibacteriales;f__Propionibacteriaceae;g__Aestuariimicrobium;	1.57849e-05	3.31703e-05	0.000251816	0.000229901	1.4129e-07
p__Proteobacteria;c__Gammaproteobacteria;o__Burkholderiales;f__Comamonadaceae;g__Ramlibacter;	0.000406694	0.000244844	0.000170477	0.000132189	7.64493e-05
p__Proteobacteria;c__Alphaproteobacteria;o__Sphingomonadales;f__Sphingomonadaceae;g__Altererythrobacter;	0.000277629	0.000242249	4.12265e-05	6.14664e-05	7.28368e-06
p__Proteobacteria;c__Gammaproteobacteria;o__Xanthomonadales;f__Xanthomonadaceae;g__Pseudoxanthomonas;	0.000480048	0.000250142	8.35673e-05	0.000103991	5.19572e-07
p__Proteobacteria;c__Alphaproteobacteria;o__Dongiales;f__Dongiaceae;g__Dongia;	0.000414123	0.000306533	1.11423e-05	1.84332e-05	1.34712e-08
p__Cyanobacteria;c__Cyanobacteriia;o__unidentified_Cyanobacteriia;f__unidentified_Cyanobacteriia;g__CENA359;	0.000143921	0.00021982	0	0	2.02622e-06
p__Proteobacteria;c__Alphaproteobacteria;o__Caulobacterales;f__Caulobacteraceae;g__PMMR1;	0.000324056	0.000308783	0	0	9.5832e-08
p__unidentified_Bacteria;c__Chloroflexia;o__Chloroflexales;f__Roseiflexaceae;g__unidentified_Roseiflexaceae;	0.00015135	0.00022197	0	0	2.02622e-06
p__Actinobacteriota;c__Acidimicrobiia;o__Microtrichales;f__Ilumatobacteraceae;g__Ilumatobacter;	0.000365839	0.000235464	0.000145964	0.000149135	0.000858962
p__Proteobacteria;c__Gammaproteobacteria;o__Burkholderiales;f__Aquaspirillaceae;g__Aquaspirillum;	0	0	0.000300842	0.000290331	2.95561e-09
p__Bacteroidota;c__Bacteroidia;o__Cytophagales;f__Spirosomaceae;g__Spirosoma;	0.000229346	0.000256997	1.33708e-05	2.54598e-05	9.31125e-08
p__Proteobacteria;c__Gammaproteobacteria;o__Burkholderiales;f__Comamonadaceae;g__Macromonas;	0	0	0.000109195	0.000253146	0.024766
p__Firmicutes;c__Clostridia;o__Clostridiales;f__Clostridiaceae;g__Clostridium_sensu_stricto_4;	0.000159706	0.000205156	0	0	2.80673e-09
p__Cyanobacteria;c__Cyanobacteriia;o__Cyanobacteriales;f__Coleofasciculaceae;g__Wilmottia_Ant-Ph58;	0.00023956	0.000319659	0	0	3.09736e-08
p__Bacteroidota;c__Bacteroidia;o__Cytophagales;f__Spirosomaceae;g__Runella;	1.85705e-06	6.29161e-06	0.000340955	0.000254094	1.57637e-09
p__Actinobacteriota;c__Actinobacteria;o__Pseudonocardiales;f__Pseudonocardiaceae;g__Lechevalieria;	0.000191276	0.000245695	4.23408e-05	0.000169545	4.35824e-05
p__Proteobacteria;c__Alphaproteobacteria;o__Azospirillales;f__Azospirillaceae;g__Skermanella;	0.000392766	0.000266673	8.91385e-06	1.82908e-05	1.24562e-08
p__Firmicutes;c__Clostridia;o__Oscillospirales;f__Ruminococcaceae;g__Anaerotruncus;	0	0	0.000103623	0.000216936	0.000124103
p__Actinobacteriota;c__Acidimicrobiia;o__Microtrichales;f__Ilumatobacteraceae;g__CL500-29_marine_group;	0.000161563	0.000110986	8.02246e-05	0.000203652	7.19756e-05
p__Firmicutes;c__Bacilli;o__Bacillales;f__Planococcaceae;g__Kurthia;	0.000124422	0.000113993	0.000279672	0.000264909	0.015873
p__Actinobacteriota;c__Thermoleophilia;o__Solirubrobacterales;f__Solirubrobacteraceae;g__Conexibacter;	0.000168992	0.000215849	0.000396666	0.000217336	8.5e-05
p__Bacteroidota;c__Bacteroidia;o__Cytophagales;f__Microscillaceae;g__OLB12;	1.85705e-06	6.29161e-06	0.000180505	0.000272633	0.00277899
p__Bacteroidota;c__Bacteroidia;o__Cytophagales;f__Spirosomaceae;g__Larkinella;	0.000146707	0.000217444	0	0	2.01567e-06
p__Cyanobacteria;c__Cyanobacteriia;o__Cyanobacteriales;f__Chroococcidiopsaceae;g__Chroococcidiopsis_SAG_2023;	0.000158778	0.000221126	2.22846e-06	9.96598e-06	2.41143e-06
p__Firmicutes;c__Negativicutes;o__Acidaminococcales;f__Acidaminococcaceae;g__Acidaminococcus;	4.92119e-05	0.000175835	2.22846e-06	9.96598e-06	0.0132675
p__Proteobacteria;c__Gammaproteobacteria;o__Cardiobacteriales;f__Wohlfahrtiimonadaceae;g__Wohlfahrtiimonas;	9.28526e-07	4.54883e-06	6.01685e-05	0.000192936	0.0169477
p__Desulfobacterota;c__Desulfobulbia;o__Desulfobulbales;f__Desulfobulbaceae;g__Desulfobulbus;	4.45692e-05	9.31653e-05	0.000196105	0.000184983	6.05907e-06
p__Actinobacteriota;c__Actinobacteria;o__Micrococcales;f__Microbacteriaceae;g__Agromyces;	0.00041598	0.000221258	7.79962e-06	2.20191e-05	6.96551e-09
p__Bacteroidota;c__Bacteroidia;o__Flavobacteriales;f__Flavobacteriaceae;g__Myroides;	7.42821e-06	1.81953e-05	9.69381e-05	0.000195917	0.000538147
p__Firmicutes;c__Clostridia;o__Lachnospirales;f__Lachnospiraceae;g__Blautia;	0	0	0.000105852	0.00023033	0.0109378
p__Firmicutes;c__Clostridia;o__Lachnospirales;f__Lachnospiraceae;g__[Eubacterium]_fissicatena_group;	0.000177348	0.000227685	3.89981e-05	0.000101961	0.000163685
p__Proteobacteria;c__Alphaproteobacteria;o__Rhizobiales;f__unidentified_Rhizobiales;g__Nordella;	0.000208918	0.000246125	1.55992e-05	3.1598e-05	0.000449782
p__Bacteroidota;c__Chlorobia;o__Chlorobiales;f__Chlorobiaceae;g__Chlorobium;	6.40683e-05	0.000170642	0	0	0.000327074
p__Actinobacteriota;c__Actinobacteria;o__Propionibacteriales;f__Propionibacteriaceae;g__Cutibacterium;	8.35673e-06	2.16082e-05	8.24531e-05	0.00018632	0.00291547
p__Bacteroidota;c__Bacteroidia;o__Cytophagales;f__Cytophagaceae;g__Rhodocytophaga;	0.000266487	0.000227969	0	0	2.96142e-09
p__Bacteroidota;c__Bacteroidia;o__Bacteroidales;f__Tannerellaceae;g__Macellibacteroides;	2.78558e-06	1.36465e-05	0.00012368	0.000235225	0.00163815
p__Bacteroidota;c__Bacteroidia;o__Cytophagales;f__Spirosomaceae;g__Leadbetterella;	4.92119e-05	4.25768e-05	0.000258502	0.000192163	1.52467e-07
p__Proteobacteria;c__Gammaproteobacteria;o__Burkholderiales;f__Comamonadaceae;g__Aquabacterium;	0.000120708	0.000173354	4.67977e-05	9.36847e-05	0.0178548
p__Proteobacteria;c__Gammaproteobacteria;o__Burkholderiales;f__Rhodocyclaceae;g__Candidatus_Accumulibacter;	1.85705e-06	9.09766e-06	0.000363239	0.000212655	1.16051e-09
p__Firmicutes;c__Clostridia;o__Peptostreptococcales-Tissierellales;f__Anaerovoracaceae;g__Anaerovorax;	4.27122e-05	8.81438e-05	0.00022396	0.00014755	5.54747e-07
p__Proteobacteria;c__Alphaproteobacteria;o__Sphingomonadales;f__Sphingomonadaceae;g__Sphingoaurantiacus;	0.000167135	0.000158532	0	0	2.89948e-09
p__Firmicutes;c__Clostridia;o__Peptostreptococcales-Tissierellales;f__Anaerovoracaceae;g__Amnipila;	2.78558e-06	1.36465e-05	5.45973e-05	0.000162552	0.004937
p__Acidobacteriota;c__Acidobacteriae;o__Acidobacteriales;f__Acidobacteriaceae_(Subgroup_1);g__Occallatibacter;	0	0	0.000216161	0.000261795	0.000124103
p__Proteobacteria;c__Alphaproteobacteria;o__Sphingomonadales;f__Sphingomonadaceae;g__Novosphingobium;	0.000317556	0.000163527	8.02246e-05	0.000105123	4.31348e-06
p__Bacteroidota;c__Bacteroidia;o__Chitinophagales;f__Chitinophagaceae;g__Flaviaesturariibacter;	0.000103066	0.000157961	0	0	2.6724e-07
p__Bacteroidota;c__Bacteroidia;o__Cytophagales;f__Spirosomaceae;g__Rudanella;	8.91385e-05	0.000188405	1.11423e-06	4.98299e-06	9.79852e-05
p__Firmicutes;c__Clostridia;o__Clostridiales;f__Clostridiaceae;g__Hathewaya;	6.40683e-05	0.000148448	0	0	0.000146828
p__Bacteroidota;c__Bacteroidia;o__Bacteroidales;f__Rikenellaceae;g__Alistipes;	4.64263e-06	1.60685e-05	0.000100281	0.00019886	0.000257863
p__Proteobacteria;c__Gammaproteobacteria;o__Burkholderiales;f__Comamonadaceae;g__Rhizobacter;	0.00020799	0.000152375	0.000110309	0.00013458	0.00544411
p__Verrucomicrobiota;c__Verrucomicrobiae;o__Verrucomicrobiales;f__Rubritaleaceae;g__Luteolibacter;	0.000311056	0.000209098	5.45973e-05	9.30057e-05	4.99551e-06
p__Myxococcota;c__Myxococcia;o__Myxococcales;f__Myxococcaceae;g__P3OB-42;	7.42821e-05	8.3295e-05	0.000264073	0.000213413	0.000474714
p__Firmicutes;c__Bacilli;o__Erysipelotrichales;f__Erysipelotrichaceae;g__Erysipelothrix;	4.27122e-05	0.000136728	9.80523e-05	8.86681e-05	0.000274878
p__Actinobacteriota;c__Actinobacteria;o__Micrococcales;f__Cellulomonadaceae;g__Actinotalea;	0.000231203	0.000152112	4.45692e-06	1.55068e-05	6.46448e-09
p__Proteobacteria;c__Gammaproteobacteria;o__Alteromonadales;f__Idiomarinaceae;g__Aliidiomarina;	0	0	0.000134822	0.000220781	0.000124103
p__Bacteroidota;c__Bacteroidia;o__Cytophagales;f__Hymenobacteraceae;g__Pontibacter;	8.54244e-05	0.000168523	5.57115e-06	2.02894e-05	0.00139431
p__Myxococcota;c__Myxococcia;o__Myxococcales;f__Myxococcaceae;g__Archangium;	0.000139279	0.000144608	2.22846e-06	9.96598e-06	6.70129e-08
p__Bacteroidota;c__Bacteroidia;o__Cytophagales;f__Microscillaceae;g__Chryseolinea;	0.000192205	0.000156726	2.22846e-05	3.8258e-05	5.03044e-07
p__Actinobacteriota;c__Actinobacteria;o__Propionibacteriales;f__Nocardioidaceae;g__Aeromicrobium;	0.000173634	0.000162165	8.91385e-06	1.68012e-05	8.91386e-07
p__Proteobacteria;c__Alphaproteobacteria;o__Rhizobiales;f__Rhizobiaceae;g__Aminobacter;	0.0002832	0.000163161	5.90542e-05	8.83358e-05	3.60938e-06
p__Acidobacteriota;c__Acidobacteriae;o__Acidobacteriales;f__Acidobacteriaceae_(Subgroup_1);g__Acidipila;	0	0	0.000106966	0.000162733	0.000124103
p__Proteobacteria;c__Alphaproteobacteria;o__Sphingomonadales;f__Sphingomonadaceae;g__Sphingobium;	0.000210775	0.000131916	5.57115e-06	1.42324e-05	5.91703e-09
p__Bacteroidota;c__Bacteroidia;o__Bacteroidales;f__Marinifilaceae;g__Sanguibacteroides;	0	0	3.56554e-05	0.000133981	0.024766
p__Bacteroidota;c__Bacteroidia;o__Sphingobacteriales;f__Sphingobacteriaceae;g__Sphingobacterium;	0.00020799	0.00014879	4.56835e-05	0.00013458	6.71413e-06
p__Bacteroidota;c__Bacteroidia;o__Chitinophagales;f__Chitinophagaceae;g__Parafilimonas;	2.78558e-06	7.52846e-06	0.000130365	0.000184229	0.0025956
p__Proteobacteria;c__Gammaproteobacteria;o__Pseudomonadales;f__Moraxellaceae;g__Moraxella;	0.00022656	0.000149946	0	0	9.8783e-09
p__Actinobacteriota;c__Actinobacteria;o__Corynebacteriales;f__Nocardiaceae;g__Rhodococcus;	0.000174563	0.000132192	3.45412e-05	4.92894e-05	1.18487e-05
p__Bdellovibrionota;c__Bdellovibrionia;o__Bacteriovoracales;f__Bacteriovoracaceae;g__Peredibacter;	9.28526e-05	0.000100666	0.000178277	0.000152347	0.0221453
p__Bacteroidota;c__Bacteroidia;o__Cytophagales;f__Spirosomaceae;g__Persicitalea;	5.57115e-06	1.99861e-05	0.000119223	0.000151016	9.14096e-06
p__Myxococcota;c__Polyangia;o__Nannocystales;f__Nannocystaceae;g__Nannocystis;	9.47096e-05	0.000133587	2.78558e-05	6.29786e-05	0.00350768
p__Firmicutes;c__Clostridia;o__Peptostreptococcales-Tissierellales;f__unidentified_Peptostreptococcales-Tissierellales;g__W5053;	3.7141e-06	1.81953e-05	0.000219503	0.000165863	2.51468e-09
p__Firmicutes;c__Bacilli;o__Paenibacillales;f__Paenibacillaceae;g__Saccharibacillus;	0.000170849	0.000139348	2.22846e-06	9.96598e-06	1.73404e-08
p__Proteobacteria;c__Gammaproteobacteria;o__Burkholderiales;f__Comamonadaceae;g__Caenimonas;	0.00011978	9.4731e-05	7.2425e-05	0.000135624	0.00685193
p__Proteobacteria;c__Alphaproteobacteria;o__Rhizobiales;f__Xanthobacteraceae;g__Xanthobacter;	0	0	0.000139279	0.00019141	0.000324702
p__Chloroflexi;c__Chloroflexia;o__Chloroflexales;f__Chloroflexaceae;g__FFCH7168;	7.14965e-05	0.000128265	7.79962e-06	3.48809e-05	5.5535e-05
p__Firmicutes;c__Bacilli;o__Paenibacillales;f__Paenibacillaceae;g__Paenibacillus;	0.000156921	0.000125456	9.13669e-05	0.000149909	0.00643388
p__Actinobacteriota;c__Actinobacteria;o__Micrococcales;f__Micrococcaceae;g__Kocuria;	0.000159706	0.000166978	4.67977e-05	7.08032e-05	0.00302316
p__Cyanobacteria;c__Cyanobacteriia;o__Cyanobacteriales;f__Coleofasciculaceae;g__Symplocastrum_CPER-KK1;	0.000123494	0.000162032	0	0	5.15988e-06
p__Bacteroidota;c__Bacteroidia;o__Chitinophagales;f__Chitinophagaceae;g__Segetibacter;	8.63529e-05	0.000142056	2.22846e-06	6.85906e-06	0.000638305
p__Bdellovibrionota;c__Bdellovibrionia;o__Bacteriovoracales;f__Bacteriovoracaceae;g__Bacteriovorax;	1.85705e-06	9.09766e-06	0.000275215	0.000157456	1.16051e-09
p__Proteobacteria;c__Alphaproteobacteria;o__Caulobacterales;f__Caulobacteraceae;g__Phenylobacterium;	0.00025163	0.000136501	9.02527e-05	9.32863e-05	8.37796e-05
p__Firmicutes;c__Clostridia;o__Lachnospirales;f__Lachnospiraceae;g__Dorea;	1.85705e-06	6.29161e-06	4.90262e-05	0.000124936	0.00963762
p__Cyanobacteria;c__Cyanobacteriia;o__unidentified_Cyanobacteriia;f__unidentified_Cyanobacteriia;g__Leptolyngbya_EcFYyyy-00;	5.2926e-05	0.00012078	0	0	0.00275435
p__Firmicutes;c__Bacilli;o__Lactobacillales;f__Aerococcaceae;g__unidentified_Aerococcaceae;	0	0	5.23689e-05	0.000124028	0.000121336
p__Firmicutes;c__Clostridia;o__Peptostreptococcales-Tissierellales;f__Anaerovoracaceae;g__[Eubacterium]_brachy_group;	4.36407e-05	0.000109069	1.11423e-06	4.98299e-06	0.00213139
p__Firmicutes;c__Clostridia;o__Eubacteriales;f__Eubacteriaceae;g__Eubacterium;	4.64263e-06	1.60685e-05	7.46535e-05	0.000145012	0.00216305
p__Proteobacteria;c__Gammaproteobacteria;o__Burkholderiales;f__Oxalobacteraceae;g__Collimonas;	0	0	7.68819e-05	0.000158151	0.00473249
p__Firmicutes;c__Clostridia;o__Peptostreptococcales-Tissierellales;f__unidentified_Peptostreptococcales-Tissierellales;g__Guggenheimella;	3.62125e-05	0.000111484	2.22846e-06	9.96598e-06	0.0259546
p__Firmicutes;c__Clostridia;o__Oscillospirales;f__Ruminococcaceae;g__Ruminococcus;	3.7141e-06	1.81953e-05	7.01966e-05	0.000151535	0.0439234
p__Proteobacteria;c__Gammaproteobacteria;o__Burkholderiales;f__Comamonadaceae;g__Delftia;	0.000180134	0.000111116	1.55992e-05	2.9898e-05	1.75165e-07
p__Firmicutes;c__Clostridia;o__Lachnospirales;f__Lachnospiraceae;g__Robinsoniella;	5.2926e-05	0.000115105	0	0	0.00139159
p__Cyanobacteria;c__Cyanobacteriia;o__Cyanobacteriales;f__Coleofasciculaceae;g__Microcoleus_PCC-7113;	0.000108638	0.00013115	0	0	2.65084e-07
p__Proteobacteria;c__Alphaproteobacteria;o__Sphingomonadales;f__Sphingomonadaceae;g__Sphingopyxis;	0.000231203	0.000130738	4.01123e-05	6.76699e-05	1.07735e-06
p__unidentified_Bacteria;c__Alphaproteobacteria;o__Rhizobiales;f__Beijerinckiaceae;g__unidentified_Beijerinckiaceae;	0.000161563	0.000156511	0	0	9.37664e-08
p__Cyanobacteria;c__Cyanobacteriia;o__Leptolyngbyales;f__Leptolyngbyaceae;g__Leptolyngbya_Es-Yyy1000;	8.72814e-05	0.0001238	0	0	3.0061e-05
p__Proteobacteria;c__Alphaproteobacteria;o__Rhizobiales;f__Beijerinckiaceae;g__Roseiarcus;	0	0	0.000100281	0.000142874	0.000324066
p__Acidobacteriota;c__Blastocatellia;o__Blastocatellales;f__Blastocatellaceae;g__OLB17;	7.42821e-06	1.81953e-05	0.000131479	0.000167529	0.00224855
p__Actinobacteriota;c__Actinobacteria;o__Bifidobacteriales;f__Bifidobacteriaceae;g__Bifidobacterium;	0	0	7.13108e-05	0.000123675	4.53167e-05
p__Verrucomicrobiota;c__Verrucomicrobiae;o__Opitutales;f__Opitutaceae;g__Opitutus;	0.000115137	0.000105892	2.78558e-05	3.74816e-05	0.000496135
p__Cyanobacteria;c__Cyanobacteriia;o__unidentified_Cyanobacteriia;f__unidentified_Cyanobacteriia;g__Leptolyngbya_ANT.L52.2;	5.84971e-05	9.72058e-05	0	0	1.24494e-05
p__Acidobacteriota;c__Acidobacteriae;o__Acidobacteriales;f__Acidobacteriaceae_(Subgroup_1);g__Granulicella;	9.28526e-07	4.54883e-06	5.794e-05	0.000129417	0.00772146
p__Chloroflexi;c__Chloroflexia;o__Chloroflexales;f__Chloroflexaceae;g__Chloronema;	5.75686e-05	0.000114183	0	0	6.45671e-05
p__Firmicutes;c__Clostridia;o__Lachnospirales;f__Lachnospiraceae;g__[Ruminococcus]_torques_group;	0	0	4.79119e-05	0.000106573	0.00199326
p__Bacteroidota;c__Bacteroidia;o__Bacteroidales;f__Williamwhitmaniaceae;g__Acetobacteroides;	1.85705e-06	6.29161e-06	6.35112e-05	0.000101034	4.82048e-05
p__Actinobacteriota;c__Actinobacteria;o__Micrococcales;f__Micrococcaceae;g__Rothia;	9.74952e-05	0.000130903	2.22846e-05	3.06747e-05	0.00788578
p__Proteobacteria;c__Gammaproteobacteria;o__Nitrosococcales;f__Nitrosococcaceae;g__wb1-P19;	5.4783e-05	0.000102854	0	0	0.000685848
p__Firmicutes;c__Clostridia;o__Peptostreptococcales-Tissierellales;f__Peptostreptococcaceae;g__Peptostreptococcus;	9.09955e-05	0.000100074	0	0	2.96567e-08
p__Bacteroidota;c__Bacteroidia;o__Sphingobacteriales;f__AKYH767;g__unidentified_AKYH767;	0	0	0.000100281	0.000137276	0.000324066
p__Bacteroidota;c__Bacteroidia;o__Cytophagales;f__Cytophagaceae;g__Siphonobacter;	4.45692e-05	9.4317e-05	0	0	0.00138655
p__Firmicutes;c__Bacilli;o__Bacillales;f__Salisediminibacteriaceae;g__Alkalicoccus;	0	0	6.79681e-05	9.21588e-05	1.50275e-07
p__Bacteroidota;c__Bacteroidia;o__Cytophagales;f__Spirosomaceae;g__Fibrisoma;	6.59253e-05	0.00011764	0	0	2.93598e-05
p__Proteobacteria;c__Alphaproteobacteria;o__Acetobacterales;f__Acetobacteraceae;g__Rhodovarius;	6.49968e-05	0.000100934	0	0	2.99522e-05
p__unidentified_Bacteria;c__Alphaproteobacteria;o__Micavibrionales;f__unidentified_Micavibrionales;g__unidentified_Micavibrionales;	0	0	5.45973e-05	9.57748e-05	5.26067e-06
p__Actinobacteriota;c__Actinobacteria;o__Micrococcales;f__Brevibacteriaceae;g__Brevibacterium;	1.29994e-05	2.36174e-05	6.01685e-05	9.26185e-05	0.00184712
p__Verrucomicrobiota;c__Verrucomicrobiae;o__Pedosphaerales;f__Pedosphaeraceae;g__ADurb.Bin063-1;	1.39279e-05	2.52913e-05	9.35954e-05	0.000127217	0.045546
p__Actinobacteriota;c__Thermoleophilia;o__Solirubrobacterales;f__Solirubrobacteraceae;g__Parviterribacter;	0.000155064	0.000132651	0	0	9.56006e-08
p__Chloroflexi;c__Chloroflexia;o__Chloroflexales;f__Roseiflexaceae;g__Kouleothrix;	0	0	3.11985e-05	9.12825e-05	0.0109285
p__Actinobacteriota;c__Actinobacteria;o__Pseudonocardiales;f__Pseudonocardiaceae;g__Actinomycetospora;	9.28526e-05	9.6951e-05	0	0	2.691e-07
p__Bacteroidota;c__Bacteroidia;o__Sphingobacteriales;f__Sphingobacteriaceae;g__Mucilaginibacter;	4.27122e-05	5.17083e-05	3.34269e-05	9.10244e-05	0.0281367
p__Proteobacteria;c__Alphaproteobacteria;o__Caulobacterales;f__Caulobacteraceae;g__Caulobacter;	0.000198705	9.7229e-05	4.90262e-05	4.37405e-05	7.30142e-07
p__Acidobacteriota;c__Vicinamibacteria;o__Vicinamibacterales;f__Vicinamibacteraceae;g__Luteitalea;	0.000141136	0.000126175	8.91385e-06	2.2167e-05	4.36333e-07
p__Bacteroidota;c__Bacteroidia;o__Flavobacteriales;f__Flavobacteriaceae;g__Capnocytophaga;	0	0	8.02246e-05	0.000133981	0.000124103
p__Myxococcota;c__Myxococcia;o__Myxococcales;f__Myxococcaceae;g__Myxococcus;	6.40683e-05	8.82408e-05	5.57115e-06	1.42324e-05	8.41436e-05
p__Bacteroidota;c__Bacteroidia;o__Chitinophagales;f__Chitinophagaceae;g__Aurantisolimonas;	0.000149493	0.000106869	4.3455e-05	5.33632e-05	0.000242148
p__Proteobacteria;c__Gammaproteobacteria;o__Burkholderiales;f__Methylophilaceae;g__Methylotenera;	4.73548e-05	4.97486e-05	5.34831e-05	0.00011303	0.0414597
p__Bacteroidota;c__Bacteroidia;o__Chitinophagales;f__Chitinophagaceae;g__Flavitalea;	9.65667e-05	8.58481e-05	4.45692e-06	1.37181e-05	6.87776e-08
p__Firmicutes;c__Clostridia;o__Lachnospirales;f__Defluviitaleaceae;g__Defluviitaleaceae_UCG-011;	0	0	5.12546e-05	0.000110623	0.000803099
p__Firmicutes;c__Negativicutes;o__Veillonellales-Selenomonadales;f__Veillonellaceae;g__Veillonella;	9.28526e-07	4.54883e-06	5.90542e-05	9.51725e-05	0.00105107
p__Proteobacteria;c__Gammaproteobacteria;o__Cellvibrionales;f__Cellvibrionaceae;g__Cellvibrio;	0.000123494	9.05752e-05	7.79962e-06	2.07983e-05	2.80978e-07
p__Proteobacteria;c__Alphaproteobacteria;o__Rhizobiales;f__Labraceae;g__Labrys;	0	0	0.000138165	0.000109076	6.59489e-10
p__Proteobacteria;c__Gammaproteobacteria;o__Oceanospirillales;f__Saccharospirillaceae;g__Oceanobacter;	0	0	8.91385e-05	8.2118e-05	1.57795e-07
p__Chloroflexi;c__TK10;o__unidentified_TK10;f__unidentified_TK10;g__unidentified_TK10;	7.42821e-06	1.81953e-05	7.68819e-05	0.000105884	0.0129577
p__Proteobacteria;c__Gammaproteobacteria;o__Pseudomonadales;f__Moraxellaceae;g__Perlucidibaca;	0	0	9.02527e-05	8.35302e-05	5.45983e-07
p__Proteobacteria;c__Gammaproteobacteria;o__Burkholderiales;f__Aquaspirillaceae;g__Rivicola;	0	0	4.67977e-05	0.000107459	0.0247864
p__Bacteroidota;c__Bacteroidia;o__Cytophagales;f__Microscillaceae;g__Ohtaekwangia;	7.42821e-05	5.4056e-05	2.897e-05	7.65502e-05	0.000370062
p__Actinobacteriota;c__Actinobacteria;o__Propionibacteriales;f__Propionibacteriaceae;g__Friedmanniella;	8.44958e-05	0.000101587	1.11423e-06	4.98299e-06	5.65585e-06
p__Proteobacteria;c__Gammaproteobacteria;o__Burkholderiales;f__Oxalobacteraceae;g__Duganella;	0.000172706	9.86254e-05	5.57115e-06	1.42324e-05	1.12433e-08
p__Firmicutes;c__Negativicutes;o__Veillonellales-Selenomonadales;f__Selenomonadaceae;g__Megamonas;	0	0	2.897e-05	7.65502e-05	0.0247864
p__Bacteroidota;c__Bacteroidia;o__Flavobacteriales;f__Weeksellaceae;g__Bergeyella;	0	0	5.34831e-05	8.86681e-05	0.000323115
p__Proteobacteria;c__Gammaproteobacteria;o__Burkholderiales;f__Comamonadaceae;g__Caldimonas;	1.39279e-05	2.16082e-05	0.000102509	8.28784e-05	6.52555e-06
p__Proteobacteria;c__Gammaproteobacteria;o__Enterobacterales;f__Pectobacteriaceae;g__Pectobacterium;	9.28526e-05	6.15281e-05	3.34269e-05	7.42625e-05	0.000184236
p__Cyanobacteria;c__Cyanobacteriia;o__Cyanobacteriales;f__Microcystaceae;g__Pleurocapsa_PCC-7327;	8.26388e-05	8.68017e-05	0	0	7.44085e-07
p__Proteobacteria;c__Gammaproteobacteria;o__Burkholderiales;f__Rhodocyclaceae;g__Dechlorobacter;	0	0	0.000110309	8.72042e-05	2.84674e-09
p__Actinobacteriota;c__Actinobacteria;o__Micrococcales;f__Promicromonosporaceae;g__Promicromonospora;	6.12827e-05	7.23598e-05	1.78277e-05	6.9949e-05	0.000486956
p__Sumerlaeota;c__Sumerlaeia;o__Sumerlaeales;f__Sumerlaeaceae;g__Sumerlaea;	2.97128e-05	6.81863e-05	0	0	0.0100707
p__Acidobacteriota;c__Thermoanaerobaculia;o__Thermoanaerobaculales;f__Thermoanaerobaculaceae;g__Subgroup_10;	9.0067e-05	7.12257e-05	4.79119e-05	7.48846e-05	0.00729777
p__Chloroflexi;c__Anaerolineae;o__SBR1031;f__A4b;g__OLB15;	0	0	6.68539e-05	9.70018e-05	0.000817618
p__Elusimicrobia;c__unidentified_Elusimicrobia;o__Elusimicrobiales;f__Elusimicrobiaceae;g__Elusimicrobium;	0	0	3.23127e-05	7.70182e-05	0.00471599
p__Proteobacteria;c__Alphaproteobacteria;o__Paracaedibacterales;f__Paracaedibacteraceae;g__Candidatus_Paracaedibacter;	8.35673e-06	1.5843e-05	7.46535e-05	8.77421e-05	0.00262978
p__Proteobacteria;c__Gammaproteobacteria;o__Salinisphaerales;f__Solimonadaceae;g__Polycyclovorans;	4.54978e-05	7.18294e-05	0	0	0.00015204
k__Archaea;p__Halobacterota;c__Methanosarcinia;o__Methanosarciniales;f__Methanosaetaceae;g__Methanosaeta;	0	0	1.78277e-05	6.4506e-05	0.0247048
p__Gemmatimonadota;c__Longimicrobia;o__Longimicrobiales;f__Longimicrobiaceae;g__YC-ZSS-LKJ147;	5.94257e-05	7.39584e-05	0	0	4.93299e-06
p__Actinobacteriota;c__Actinobacteria;o__Micrococcales;f__Micrococcaceae;g__Nesterenkonia;	7.42821e-06	1.5643e-05	7.46535e-05	7.48846e-05	3.37226e-05
p__Bacteroidota;c__Bacteroidia;o__Cytophagales;f__Spirosomaceae;g__Fibrella;	2.69272e-05	6.37048e-05	0	0	0.0187419
p__Cyanobacteria;c__Cyanobacteriia;o__Cyanobacteriales;f__Nostocaceae;g__Nostoc_PCC-73102;	4.08551e-05	6.97516e-05	0	0	0.000149293
p__Firmicutes;c__Clostridia;o__Lachnospirales;f__Lachnospiraceae;g__Lachnospira;	0	0	2.78558e-05	6.66091e-05	0.024766
p__Firmicutes;c__Bacilli;o__Bacillales;f__Planococcaceae;g__Planomicrobium;	6.68539e-05	6.26869e-05	0	0	2.66623e-07
p__Bacteroidota;c__Bacteroidia;o__Chitinophagales;f__Chitinophagaceae;g__Lacibacter;	5.2926e-05	6.01604e-05	0	0	2.50116e-07
p__Actinobacteriota;c__Actinobacteria;o__Corynebacteriales;f__Nocardiaceae;g__Williamsia;	6.22112e-05	6.47136e-05	2.22846e-06	6.85906e-06	3.55862e-06
p__Cyanobacteria;c__Cyanobacteriia;o__Leptolyngbyales;f__Leptolyngbyaceae;g__Phormidesmis_ANT.L52.6;	3.7141e-05	6.2572e-05	0	0	0.000678099
p__Proteobacteria;c__Alphaproteobacteria;o__Rhodospirillales;f__Rhodospirillaceae;g__Novispirillum;	0	0	4.67977e-05	7.19021e-05	4.53167e-05
p__Actinobacteriota;c__Actinobacteria;o__Frankiales;f__Sporichthyaceae;g__Longivirga;	3.43555e-05	3.00989e-05	2.78558e-05	6.54213e-05	0.02717
p__Proteobacteria;c__Gammaproteobacteria;o__Burkholderiales;f__Nitrosomonadaceae;g__IS-44;	5.2926e-05	6.82324e-05	1.22565e-05	2.22553e-05	0.0298464
p__Bdellovibrionota;c__Oligoflexia;o__Oligoflexales;f__unidentified_Oligoflexales;g__Oligoflexus;	8.54244e-05	7.76609e-05	0	0	2.69722e-07
p__Acidobacteriota;c__Acidobacteriae;o__unidentified_Acidobacteriae;f__unidentified_Acidobacteriae;g__Paludibaculum;	8.07817e-05	7.10233e-05	7.79962e-06	2.42774e-05	3.65631e-06
p__unidentified_Bacteria;c__Vicinamibacteria;o__Vicinamibacterales;f__unidentified_Vicinamibacterales;g__unidentified_Vicinamibacterales;	0.000112352	8.00735e-05	0	0	9.34259e-08
p__Acidobacteriota;c__Holophagae;o__Holophagales;f__Holophagaceae;g__Holophaga;	6.49968e-06	2.74737e-05	3.78839e-05	6.34849e-05	0.0146408
p__Chloroflexi;c__Chloroflexia;o__Chloroflexales;f__Chloroflexaceae;g__Candidatus_Chloroploca;	4.36407e-05	7.27256e-05	0	0	0.00032501
p__Fusobacteriota;c__Fusobacteriia;o__Fusobacteriales;f__Leptotrichiaceae;g__Hypnocyclicus;	0	0	3.00842e-05	6.90748e-05	0.0247864
p__Proteobacteria;c__Gammaproteobacteria;o__Burkholderiales;f__Rhodocyclaceae;g__C39;	0	0	2.11704e-05	5.71474e-05	0.024766
p__Proteobacteria;c__Gammaproteobacteria;o__Thiotrichales;f__Thiotrichaceae;g__Thiothrix;	0	0	2.56273e-05	6.06099e-05	0.0109378
p__Proteobacteria;c__Alphaproteobacteria;o__Caulobacterales;f__Caulobacteraceae;g__Asticcacaulis;	5.01404e-05	5.54688e-05	8.91385e-06	1.5166e-05	0.00294568
p__Proteobacteria;c__Gammaproteobacteria;o__Burkholderiales;f__Comamonadaceae;g__Inhella;	1.48564e-05	2.42934e-05	7.46535e-05	6.79301e-05	0.00117979
p__Firmicutes;c__Clostridia;o__Lachnospirales;f__Lachnospiraceae;g__Lachnoclostridium;	0	0	1.89419e-05	5.07524e-05	0.0109008
p__Proteobacteria;c__Alphaproteobacteria;o__Rhizobiales;f__Xanthobacteraceae;g__Ancylobacter;	3.80696e-05	5.35796e-05	0	0	6.66317e-05
p__Bacteroidota;c__Bacteroidia;o__Chitinophagales;f__37-13;g__unidentified_37-13;	0	0	8.13389e-05	6.79301e-05	1.57795e-07
p__Gemmatimonadota;c__Longimicrobia;o__Longimicrobiales;f__Longimicrobiaceae;g__Longimicrobium;	2.50702e-05	5.18733e-05	0	0	0.0100838
p__Proteobacteria;c__Gammaproteobacteria;o__Burkholderiales;f__Nitrosomonadaceae;g__GOUTA6;	0	0	5.23689e-05	7.96213e-05	0.000816082
p__Proteobacteria;c__Alphaproteobacteria;o__Puniceispirillales;f__unidentified_Puniceispirillales;g__Constrictibacter;	3.7141e-05	5.16038e-05	0	0	2.89084e-05
p__Proteobacteria;c__Gammaproteobacteria;o__Xanthomonadales;f__Rhodanobacteraceae;g__Chiayiivirga;	6.31398e-05	4.94675e-05	2.22846e-06	9.96598e-06	4.84433e-08
p__Firmicutes;c__Negativicutes;o__Veillonellales-Selenomonadales;f__Sporomusaceae;g__Anaerosporomusa;	1.7642e-05	4.82802e-05	0	0	0.0342387
p__Bacteroidota;c__Bacteroidia;o__Sphingobacteriales;f__Sphingobacteriaceae;g__Arcticibacter;	4.08551e-05	5.56307e-05	0	0	0.000152292
p__Verrucomicrobiota;c__Verrucomicrobiae;o__Verrucomicrobiales;f__Verrucomicrobiaceae;g__Verrucomicrobium;	2.87843e-05	4.85033e-05	1.11423e-06	4.98299e-06	0.00248142
p__Bacteroidota;c__Bacteroidia;o__Chitinophagales;f__Chitinophagaceae;g__Dinghuibacter;	5.4783e-05	5.80291e-05	1.11423e-06	4.98299e-06	4.95677e-06
p__Proteobacteria;c__Alphaproteobacteria;o__Azospirillales;f__Azospirillaceae;g__Azospirillum;	3.15699e-05	4.64279e-05	0	0	0.000150039
p__Acidobacteriota;c__Acidobacteriae;o__Acidobacteriales;f__Acidobacteriaceae_(Subgroup_1);g__Edaphobacter;	1.85705e-06	6.29161e-06	6.35112e-05	7.41833e-05	0.00111016
p__Acidobacteriota;c__Acidobacteriae;o__Acidobacteriales;f__Koribacteraceae;g__Candidatus_Koribacter;	0	0	4.45692e-05	6.38544e-05	0.000817618
p__Proteobacteria;c__Alphaproteobacteria;o__Caulobacterales;f__Hyphomonadaceae;g__Hirschia;	9.37811e-05	6.40428e-05	1.67135e-05	3.88512e-05	1.6225e-05
p__Proteobacteria;c__Gammaproteobacteria;o__Burkholderiales;f__Burkholderiaceae;g__Lautropia;	4.73548e-05	4.93127e-05	2.11704e-05	5.13667e-05	0.0137186
p__Cyanobacteria;c__Sericytochromatia;o__unidentified_Sericytochromatia;f__unidentified_Sericytochromatia;g__unidentified_Sericytochromatia;	3.7141e-06	1.0731e-05	2.22846e-05	4.51519e-05	0.0165064
p__Proteobacteria;c__Gammaproteobacteria;o__Burkholderiales;f__Burkholderiaceae;g__Ralstonia;	1.7642e-05	2.70779e-05	5.45973e-05	5.71474e-05	0.0297423
p__Firmicutes;c__Negativicutes;o__Veillonellales-Selenomonadales;f__Veillonellaceae;g__Dialister;	0	0	2.33989e-05	5.28712e-05	0.0247048
p__Proteobacteria;c__Gammaproteobacteria;o__Pseudomonadales;f__Moraxellaceae;g__[Agitococcus]_lubricus_group;	0	0	5.23689e-05	6.55809e-05	1.60731e-05
p__Verrucomicrobiota;c__Verrucomicrobiae;o__Chthoniobacterales;f__Xiphinematobacteraceae;g__Candidatus_Xiphinematobacter;	4.82833e-05	5.03329e-05	2.22846e-06	9.96598e-06	1.10978e-05
p__Campylobacterota;c__Campylobacteria;o__Campylobacterales;f__Sulfurimonadaceae;g__Sulfurimonas;	0	0	1.78277e-05	4.82848e-05	0.024766
p__Abditibacteriota;c__Abditibacteria;o__Abditibacteriales;f__Abditibacteriaceae;g__Abditibacterium;	3.89981e-05	4.61168e-05	0	0	0.000148921
p__Actinobacteriota;c__Actinobacteria;o__Glycomycetales;f__Glycomycetaceae;g__Glycomyces;	3.80696e-05	5.3981e-05	4.45692e-06	1.55068e-05	0.00243289
p__Proteobacteria;c__Gammaproteobacteria;o__Burkholderiales;f__Burkholderiaceae;g__Limnobacter;	6.22112e-05	5.94988e-05	1.22565e-05	2.10481e-05	0.00137612
p__Bacteroidota;c__Bacteroidia;o__Bacteroidales;f__Rikenellaceae;g__dgA-11_gut_group;	0	0	2.22846e-05	5.11244e-05	0.0247864
p__Bacteroidota;c__Bacteroidia;o__Chitinophagales;f__Chitinophagaceae;g__Niastella;	2.69272e-05	4.50411e-05	1.11423e-06	4.98299e-06	0.00475857
p__Actinobacteriota;c__Actinobacteria;o__Micrococcales;f__Beutenbergiaceae;g__Salana;	7.0568e-05	5.32511e-05	1.11423e-06	4.98299e-06	1.79746e-07
p__Firmicutes;c__Clostridia;o__Oscillospirales;f__unidentified_Oscillospirales;g__Hydrogenoanaerobacterium;	2.13561e-05	4.43162e-05	0	0	0.0187185
p__Proteobacteria;c__Gammaproteobacteria;o__Burkholderiales;f__Chitinibacteraceae;g__Chitinibacter;	4.36407e-05	3.74506e-05	0	0	2.34493e-07
p__Firmicutes;c__Bacilli;o__Erysipelotrichales;f__Erysipelotrichaceae;g__Turicibacter;	2.78558e-06	9.99303e-06	4.23408e-05	5.54883e-05	0.00129857
p__Proteobacteria;c__Gammaproteobacteria;o__Burkholderiales;f__Hydrogenophilaceae;g__Thiobacillus;	3.7141e-06	1.25832e-05	4.56835e-05	6.36391e-05	0.00884083
p__Proteobacteria;c__Alphaproteobacteria;o__Rhizobiales;f__Beijerinckiaceae;g__Psychroglaciecola;	4.17837e-05	4.37441e-05	0	0	1.18108e-05
p__Proteobacteria;c__Gammaproteobacteria;o__Burkholderiales;f__Rhodocyclaceae;g__Georgfuchsia;	2.50702e-05	3.61799e-05	0	0	0.000322442
p__Firmicutes;c__Clostridia;o__Lachnospirales;f__Lachnospiraceae;g__Roseburia;	0	0	2.11704e-05	4.92894e-05	0.024766
p__Firmicutes;c__Clostridia;o__Oscillospirales;f__Ruminococcaceae;g__Candidatus_Soleaferrea;	2.59987e-05	4.13875e-05	0	0	0.00138253
p__Proteobacteria;c__Gammaproteobacteria;o__Burkholderiales;f__Oxalobacteraceae;g__Oxalicibacterium;	3.34269e-05	3.77497e-05	0	0	2.90671e-05
p__Cyanobacteria;c__Cyanobacteriia;o__Cyanobacteriales;f__Nostocaceae;g__Nostoc_PCC-7107;	2.04276e-05	4.25451e-05	0	0	0.0100838
p__Proteobacteria;c__Gammaproteobacteria;o__Burkholderiales;f__Rhodocyclaceae;g__Sulfuritalea;	0	0	1.89419e-05	4.47302e-05	0.0247864
p__Firmicutes;c__Bacilli;o__Bacillales;f__Planococcaceae;g__Planococcus;	4.17837e-05	4.37441e-05	7.79962e-06	2.07983e-05	0.000270894
p__Chloroflexi;c__Ktedonobacteria;o__Ktedonobacterales;f__Ktedonobacteraceae;g__1959-1;	0	0	2.56273e-05	4.17064e-05	0.000816082
p__Bacteroidota;c__Bacteroidia;o__Chitinophagales;f__Saprospiraceae;g__Phaeodactylibacter;	1.85705e-06	9.09766e-06	2.00562e-05	4.14707e-05	0.0438398
p__unidentified_Bacteria;c__Gammaproteobacteria;o__Burkholderiales;f__Neisseriaceae;g__unidentified_Neisseriaceae;	0	0	3.11985e-05	5.57233e-05	0.00472424
p__Proteobacteria;c__Gammaproteobacteria;o__Pseudomonadales;f__Moraxellaceae;g__Paraperlucidibaca;	0	0	3.11985e-05	4.36208e-05	0.000322798
p__Cyanobacteria;c__Cyanobacteriia;o__Cyanobacteriales;f__Phormidiaceae;g__Phormidium_IAM_M-71;	1.67135e-05	3.55401e-05	0	0	0.0100642
p__Proteobacteria;c__Gammaproteobacteria;o__Burkholderiales;f__Alcaligenaceae;g__Castellaniella;	9.28526e-07	4.54883e-06	2.22846e-05	3.96008e-05	0.00322322
p__Proteobacteria;c__Alphaproteobacteria;o__Azospirillales;f__unidentified_Azospirillales;g__Stella;	9.28526e-07	4.54883e-06	2.45131e-05	4.27126e-05	0.00731927
p__Proteobacteria;c__Gammaproteobacteria;o__Burkholderiales;f__Alcaligenaceae;g__Verticiella;	3.62125e-05	4.29973e-05	0	0	2.92797e-05
p__Verrucomicrobiota;c__Verrucomicrobiae;o__Chthoniobacterales;f__Terrimicrobiaceae;g__Terrimicrobium;	2.78558e-05	4.51707e-05	2.22846e-06	9.96598e-06	0.0183494
p__Actinobacteriota;c__Actinobacteria;o__Kineosporiales;f__Kineosporiaceae;g__Kineococcus;	4.54978e-05	5.27674e-05	1.11423e-06	4.98299e-06	4.21772e-05
p__Chloroflexi;c__Anaerolineae;o__Anaerolineales;f__Anaerolineaceae;g__Anaerolineaceae_UCG-001;	2.04276e-05	3.82704e-05	0	0	0.0100838
p__Proteobacteria;c__Gammaproteobacteria;o__Oceanospirillales;f__Pseudohongiellaceae;g__BIyi10;	1.85705e-05	3.1286e-05	0	0	0.0013735
p__Cyanobacteria;c__Cyanobacteriia;o__Phormidesmiales;f__Nodosilineaceae;g__Nodosilinea_PCC-7104;	2.41417e-05	3.40931e-05	0	0	0.000679644
p__Actinobacteriota;c__Actinobacteria;o__Micrococcales;f__Micrococcaceae;g__Garicola;	0	0	2.11704e-05	3.72016e-05	0.00471187
p__Bacteroidota;c__Bacteroidia;o__Cytophagales;f__Microscillaceae;g__Flexibacter;	2.32131e-05	3.44475e-05	0	0	0.00134172
p__Firmicutes;c__Bacilli;o__Erysipelotrichales;f__Erysipelotrichaceae;g__ZOR0006;	2.04276e-05	3.53371e-05	0	0	0.00274286
p__Bacteroidota;c__Bacteroidia;o__Cytophagales;f__Hymenobacteraceae;g__Rufibacter;	1.85705e-05	3.69792e-05	0	0	0.0100838
p__Firmicutes;c__Clostridia;o__Oscillospirales;f__Ruminococcaceae;g__Subdoligranulum;	0	0	2.45131e-05	4.62386e-05	0.0109285
p__unidentified_Bacteria;c__unidentified_Bacteria;o__Frankiales;f__unidentified_Frankiales;g__unidentified_Frankiales;	4.45692e-05	4.05087e-05	1.11423e-06	4.98299e-06	5.57705e-06
p__Proteobacteria;c__Alphaproteobacteria;o__Rhizobiales;f__Kaistiaceae;g__Kaistia;	2.69272e-05	3.65756e-05	3.34269e-06	1.09052e-05	0.00421899
p__Actinobacteriota;c__Actinobacteria;o__Pseudonocardiales;f__Pseudonocardiaceae;g__Actinophytocola;	2.97128e-05	3.45649e-05	3.34269e-06	1.4949e-05	0.000248386
p__Firmicutes;c__Clostridia;o__Peptostreptococcales-Tissierellales;f__Peptostreptococcaceae;g__Sporacetigenium;	2.22846e-05	3.08225e-05	6.68539e-06	1.46398e-05	0.0255373
p__Proteobacteria;c__Alphaproteobacteria;o__Rhodobacterales;f__Rhodobacteraceae;g__Tabrizicola;	2.97128e-05	3.5184e-05	0	0	0.000146705
p__Firmicutes;c__Bacilli;o__Lactobacillales;f__Carnobacteriaceae;g__Carnobacterium;	2.32131e-05	3.62792e-05	4.45692e-06	1.37181e-05	0.0333522
p__Proteobacteria;c__Gammaproteobacteria;o__Xanthomonadales;f__Rhodanobacteraceae;g__Dyella;	0	0	1.22565e-05	3.10768e-05	0.0109008
p__Bacteroidota;c__Bacteroidia;o__Cytophagales;f__Cytophagaceae;g__Cytophaga;	3.62125e-05	4.1981e-05	1.00281e-05	3.10768e-05	0.00487596
p__Firmicutes;c__Clostridia;o__Monoglobales;f__Monoglobaceae;g__Monoglobus;	9.28526e-07	4.54883e-06	1.89419e-05	3.17425e-05	0.00135855
p__Actinobacteriota;c__Actinobacteria;o__Propionibacteriales;f__Propionibacteriaceae;g__Propionicimonas;	3.7141e-05	4.13875e-05	1.00281e-05	1.97674e-05	0.0101267
p__Actinobacteriota;c__Actinobacteria;o__Frankiales;f__Sporichthyaceae;g__Sporichthya;	5.66401e-05	3.94168e-05	0	0	8.82296e-08
p__Planctomycetes;c__unidentified_Planctomycetes;o__Gemmatales;f__Gemmataceae;g__Gemmata;	2.04276e-05	3.40931e-05	0	0	0.0013765
p__Planctomycetes;c__unidentified_Planctomycetes;o__Isosphaerales;f__Isosphaeraceae;g__Tundrisphaera;	1.85705e-05	3.19687e-05	2.22846e-06	9.96598e-06	0.0228661
p__Acidobacteriota;c__Vicinamibacteria;o__Vicinamibacterales;f__Vicinamibacteraceae;g__Vicinamibacter;	2.22846e-05	3.2193e-05	2.22846e-06	9.96598e-06	0.00626561
p__Actinobacteriota;c__Thermoleophilia;o__Solirubrobacterales;f__Solirubrobacteraceae;g__Patulibacter;	2.22846e-05	2.8644e-05	2.22846e-06	9.96598e-06	0.00178624
p__Entotheonellaeota;c__Entotheonellia;o__Entotheonellales;f__Entotheonellaceae;g__Candidatus_Entotheonella;	1.7642e-05	3.21791e-05	0	0	0.00529986
p__Proteobacteria;c__Gammaproteobacteria;o__Enterobacterales;f__Morganellaceae;g__Buchnera;	1.11423e-05	2.62855e-05	0	0	0.0186249
p__Proteobacteria;c__Gammaproteobacteria;o__Burkholderiales;f__Sutterellaceae;g__Sutterella;	0	0	1.11423e-05	2.84649e-05	0.024766
p__Cyanobacteria;c__Cyanobacteriia;o__unidentified_Cyanobacteriia;f__unidentified_Cyanobacteriia;g__CENA384;	1.48564e-05	2.98739e-05	0	0	0.0187185
p__Firmicutes;c__Bacilli;o__Erysipelotrichales;f__Erysipelatoclostridiaceae;g__Erysipelotrichaceae_UCG-003;	0	0	1.33708e-05	2.83729e-05	0.0109008
p__Proteobacteria;c__Alphaproteobacteria;o__Tistrellales;f__Geminicoccaceae;g__Geminicoccus;	2.13561e-05	2.9738e-05	0	0	0.000678099
p__unidentified_Bacteria;c__Anaerolineae;o__Ardenticatenales;f__unidentified_Ardenticatenales;g__unidentified_Ardenticatenales;	0	0	1.00281e-05	2.65404e-05	0.024766
p__Bacteroidota;c__Bacteroidia;o__Flavobacteriales;f__Weeksellaceae;g__Empedobacter;	3.06414e-05	3.46558e-05	1.11423e-06	4.98299e-06	0.000223932
p__Actinobacteriota;c__Actinobacteria;o__Propionibacteriales;f__Propionibacteriaceae;g__Luteococcus;	0	0	8.91385e-06	2.2167e-05	0.024766
p__Bacteroidota;c__Bacteroidia;o__Bacteroidales;f__Prevotellaceae;g__Alloprevotella;	0	0	1.4485e-05	2.82575e-05	0.0109285
p__Firmicutes;c__Clostridia;o__Oscillospirales;f__Ruminococcaceae;g__Harryflintia;	2.32131e-05	3.25128e-05	0	0	0.00273521
p__Desulfobacterota;c__Desulfuromonadia;o__unidentified_Desulfuromonadia;f__Desulfuromonadaceae;g__Desulfuromonas;	1.67135e-05	2.5662e-05	0	0	0.00273712
p__Proteobacteria;c__Gammaproteobacteria;o__Pseudomonadales;f__Moraxellaceae;g__Permianibacter;	2.32131e-05	2.82486e-05	0	0	0.000314828
p__Bacteroidota;c__Bacteroidia;o__Bacteroidales;f__Dysgonomonadaceae;g__Proteiniphilum;	0	0	7.79962e-06	2.07983e-05	0.0247048
p__Chloroflexi;c__Ktedonobacteria;o__Ktedonobacterales;f__Ktedonobacteraceae;g__1921-2;	0	0	1.67135e-05	2.59428e-05	0.000809954
p__Firmicutes;c__Clostridia;o__Lachnospirales;f__Lachnospiraceae;g__[Eubacterium]_eligens_group;	0	0	1.33708e-05	2.92796e-05	0.0247456
p__unidentified_Bacteria;c__Gammaproteobacteria;o__Salinisphaerales;f__Solimonadaceae;g__unidentified_Solimonadaceae;	8.35673e-06	2.05848e-05	0	0	0.0341762
p__Bacteroidota;c__Bacteroidia;o__Cytophagales;f__Cyclobacteriaceae;g__Algoriphagus;	1.67135e-05	2.5662e-05	4.45692e-06	1.55068e-05	0.0420764
p__Cyanobacteria;c__Cyanobacteriia;o__Cyanobacteriales;f__Microcystaceae;g__Chalicogloea_CCALA_975;	1.9499e-05	3.03371e-05	0	0	0.00275052
p__Firmicutes;c__Bacilli;o__Paenibacillales;f__Paenibacillaceae;g__Ammoniphilus;	2.78558e-06	1.36465e-05	2.22846e-05	3.06747e-05	0.00214996
p__Actinobacteriota;c__Actinobacteria;o__Micromonosporales;f__Micromonosporaceae;g__Virgisporangium;	1.67135e-05	2.5662e-05	0	0	0.00273712
p__Bacteroidota;c__Bacteroidia;o__Cytophagales;f__Spirosomaceae;g__Nibrella;	1.11423e-05	2.45878e-05	0	0	0.0342387
p__Proteobacteria;c__Gammaproteobacteria;o__Burkholderiales;f__Burkholderiaceae;g__Mycoavidus;	0	0	1.22565e-05	2.44917e-05	0.0109008
p__Proteobacteria;c__Alphaproteobacteria;o__Rhizobiales;f__Pleomorphomonadaceae;g__Pleomorphomonas;	0	0	1.89419e-05	2.42774e-05	0.000319957
p__Cyanobacteria;c__Cyanobacteriia;o__Cyanobacteriales;f__Chroococcidiopsaceae;g__Gloeocapsa_PCC-7428;	1.11423e-05	1.97141e-05	0	0	0.0100447
p__Bacteroidota;c__SJA-28;o__unidentified_SJA-28;f__unidentified_SJA-28;g__unidentified_SJA-28;	0	0	1.00281e-05	1.97674e-05	0.0109193
p__Verrucomicrobiota;c__Verrucomicrobiae;o__Opitutales;f__Opitutaceae;g__Lacunisphaera;	2.50702e-05	2.30584e-05	1.11423e-05	1.84332e-05	0.0231304
p__Bacteroidota;c__Bacteroidia;o__Flavobacteriales;f__Weeksellaceae;g__Moheibacter;	1.02138e-05	2.07589e-05	0	0	0.0186834
p__Actinobacteriota;c__Actinobacteria;o__Pseudonocardiales;f__Pseudonocardiaceae;g__Actinokineospora;	1.20708e-05	2.07589e-05	0	0	0.0100252
p__Firmicutes;c__Clostridia;o__Clostridiales;f__Caloramatoraceae;g__Fonticella;	1.20708e-05	2.17741e-05	0	0	0.0185082
p__Verrucomicrobiota;c__Verrucomicrobiae;o__Pedosphaerales;f__Pedosphaeraceae;g__DEV008;	8.35673e-06	1.71518e-05	0	0	0.0186249
p__Firmicutes;c__Bacilli;o__Brevibacillales;f__Brevibacillaceae;g__Brevibacillus;	9.28526e-06	1.84896e-05	0	0	0.0186834
p__Bacteroidota;c__Bacteroidia;o__Bacteroidales;f__Prevotellaceae;g__Paraprevotella;	0	0	1.11423e-05	2.34282e-05	0.0247456
p__Proteobacteria;c__Gammaproteobacteria;o__Cellvibrionales;f__Halieaceae;g__OM60(NOR5)_clade;	1.85705e-05	2.1462e-05	3.34269e-06	1.09052e-05	0.00545136
p__Actinobacteriota;c__Actinobacteria;o__Streptosporangiales;f__Thermomonosporaceae;g__Actinomadura;	1.85705e-05	2.68275e-05	3.34269e-06	1.09052e-05	0.0297941
p__Proteobacteria;c__Gammaproteobacteria;o__Steroidobacterales;f__Woeseiaceae;g__Woeseia;	9.28526e-06	1.72824e-05	0	0	0.0099668
p__Chloroflexi;c__Ktedonobacteria;o__Ktedonobacterales;f__JG30-KF-AS9;g__unidentified_JG30-KF-AS9;	0	0	6.68539e-06	1.63278e-05	0.0247048
p__Chloroflexi;c__KD4-96;o__unidentified_KD4-96;f__unidentified_KD4-96;g__unidentified_KD4-96;	0	0	1.22565e-05	2.10481e-05	0.00471187
p__Proteobacteria;c__Gammaproteobacteria;o__Burkholderiales;f__Alcaligenaceae;g__Pigmentiphaga;	9.28526e-06	2.06937e-05	0	0	0.0342179
p__Verrucomicrobiota;c__Verrucomicrobiae;o__Pedosphaerales;f__Pedosphaeraceae;g__Ellin516;	0	0	1.22565e-05	1.97674e-05	0.00197707
p__Firmicutes;c__Bacilli;o__Alicyclobacillales;f__Alicyclobacillaceae;g__Tumebacillus;	1.11423e-05	1.85867e-05	0	0	0.00996032
p__Proteobacteria;c__Gammaproteobacteria;o__Burkholderiales;f__Oxalobacteraceae;g__Noviherbaspirillum;	9.28526e-06	1.72824e-05	0	0	0.0186132
p__Bacteroidota;c__Bacteroidia;o__Cytophagales;f__Spirosomaceae;g__Lacihabitans;	7.42821e-06	1.5643e-05	0	0	0.0341554
p__Chloroflexi;c__Chloroflexia;o__Chloroflexales;f__Chloroflexaceae;g__Oscillochloris;	7.42821e-06	1.5643e-05	0	0	0.0341554
p__unidentified_Bacteria;c__Bacteroidia;o__Bacteroidales;f__Rikenellaceae;g__unidentified_Rikenellaceae;	0	0	7.79962e-06	1.66056e-05	0.0247048
p__Verrucomicrobiota;c__Verrucomicrobiae;o__Pedosphaerales;f__Pedosphaeraceae;g__Ellin517;	5.57115e-06	1.18467e-05	0	0	0.0340513
p__Proteobacteria;c__Gammaproteobacteria;o__Nitrosococcales;f__Nitrosococcaceae;g__SZB85;	9.28526e-06	1.59843e-05	0	0	0.0100057
p__Proteobacteria;c__Alphaproteobacteria;o__Elsterales;f__Elsteraceae;g__Lacibacterium;	8.35673e-06	1.71518e-05	0	0	0.0340513
p__Bacteroidota;c__Bacteroidia;o__Bacteroidales;f__Barnesiellaceae;g__Coprobacter;	0	0	6.68539e-06	1.46398e-05	0.0247456
p__Proteobacteria;c__Gammaproteobacteria;o__Burkholderiales;f__Comamonadaceae;g__Methylibium;	5.57115e-06	9.85706e-06	0	0	0.0183336

## Sheet: JM vs JF_phylum
Table S3 The microbial phyla with significant differences between juvenile male and female Chinese alligators.
Taxa	avg(JM)	sd(JM)	avg(JF)	sd(JF)	p.value
p__Firmicutes;	0.101411	0.03683	0.0535433	0.0106272	4.33004e-05
p__unidentified_Bacteria;	0.0233677	0.00478583	0.0439965	0.0103331	4.33004e-05
p__Actinobacteriota;	0.0186366	0.00619585	0.0392878	0.0135135	0.000244805
p__Kapabacteria;	0.00200562	0.00108924	0.0325489	0.0132619	1.08251e-05
p__Desulfobacterota;	0.0138231	0.00559323	0.0213019	0.00576669	0.0146896
p__Deinococcota;	0.0014953	0.000811169	0.0026073	0.00133716	0.035463
p__Acidobacteriota;	7.57677e-05	0.000153748	0.0064358	0.00235376	0.000162111
p__Chloroflexi;	0.000155992	0.000334847	0.00418951	0.00465605	0.000162111
p__Synergistota;	0.00383073	0.00183765	0.00198556	0.000800901	0.0172155
p__Verrucomicrobiota;	0.000327584	0.000573662	0.00143067	0.000636385	0.00190936
p__Myxococcota;	0.000467977	0.000496969	0.00272764	0.00117775	0.000328133
p__Spirochaetota;	0.000283015	0.000404145	0.00195213	0.00187436	0.0232383
p__Nitrospirota;	2.22846e-06	7.04702e-06	0.0010808	0.0012004	8.62786e-05
p__Gemmatimonadetes;	0	0	0.000436779	0.000155532	6.34029e-05
p__Bdellovibrionota;	0.00110977	0.000402332	0.0021059	0.000707378	0.00287947
p__Planctomycetota;	6.68539e-06	2.1141e-05	6.46254e-05	5.70088e-05	0.00204369
p__WPS-2;	3.11985e-05	3.18635e-05	0.000606142	0.000248773	0.000166842
p__Armatimonadota;	1.33708e-05	3.00819e-05	0.000191648	0.00015904	0.000486568
p__Methylomirabilota;	0	0	2.00562e-05	1.95123e-05	0.00574534
p__Candidatus_Moranbacteria;	0	0	0.000135936	0.000211789	0.00597196
p__Latescibacterota;	0	0	0.000196105	0.000126411	6.29439e-05
p__RCP2-54;	0	0	0.000153764	8.36787e-05	6.11334e-05
k__Archaea;p__Crenarchaeota;	0	0	3.56554e-05	3.18635e-05	0.00217761
p__Candidatus_Nomurabacteria;	3.34269e-05	2.82858e-05	0.000127022	9.68804e-05	0.0159778
k__Archaea;p__Halobacterota;	0	0	3.78839e-05	9.68804e-05	0.0344238
p__Elusimicrobia;	0	0	8.24531e-05	0.000106122	0.00597196
p__Planctomycetes;	0	0	3.34269e-05	3.19499e-05	0.00568943
p__MBNT15;	0	0	0.000142622	6.49278e-05	6.29439e-05
p__Elusimicrobiota;	2.22846e-06	7.04702e-06	4.45692e-05	5.75386e-05	0.0449753
p__Latescibacteria;	0	0	4.23408e-05	5.50389e-05	0.0148663
p__FCPU426;	0	0	2.897e-05	3.79493e-05	0.0148663
p__SAR324_clade(Marine_group_B);	0	0	2.45131e-05	2.86733e-05	0.00582976
p__Fibrobacterota;	0	0	2.45131e-05	3.05371e-05	0.0146716
p__Candidatus_Pacebacteria;	0	0	1.78277e-05	2.52996e-05	0.034843

## Sheet: AM vs AF_genus
Table S4 The microbial genera with significant differences between adult male and female Chinese alligators.
Taxa	avg(AM)	sd(AM)	avg(AF)	sd(AF)	p.value
p__Proteobacteria;c__Gammaproteobacteria;o__Pseudomonadales;f__Moraxellaceae;g__Acinetobacter;	0.109261	0.0687265	0.238419	0.160221	0.044902
p__Proteobacteria;c__Gammaproteobacteria;o__Aeromonadales;f__Aeromonadaceae;g__Aeromonas;	0.0721595	0.0294098	0.0475238	0.0395357	0.0144925
p__Proteobacteria;c__Gammaproteobacteria;o__Enterobacterales;f__Enterobacteriaceae;g__Plesiomonas;	0.0553123	0.0306744	0.0313897	0.0391894	0.0387211
p__Firmicutes;c__Bacilli;o__Lactobacillales;f__Streptococcaceae;g__Streptococcus;	0.0121915	0.0297441	0.000969381	0.000730465	0.0375838
p__Proteobacteria;c__Gammaproteobacteria;o__Enterobacterales;f__Hafniaceae;g__Edwardsiella;	0.0343053	0.0240048	0.0196885	0.0223374	0.0284207
p__Proteobacteria;c__Gammaproteobacteria;o__Burkholderiales;f__Neisseriaceae;g__Stenoxybacter;	0.00211518	0.00419992	0.00032127	0.000526704	0.0341797
p__Firmicutes;c__Clostridia;o__Clostridiales;f__Clostridiaceae;g__Proteiniclasticum;	3.89981e-05	5.2154e-05	0.000287843	0.000703898	0.00837008
p__Proteobacteria;c__Gammaproteobacteria;o__Enterobacterales;f__Morganellaceae;g__Providencia;	0.00203904	0.00322304	0.000826388	0.00105245	0.0101767
p__Firmicutes;c__Clostridia;o__Peptostreptococcales-Tissierellales;f__unidentified_Peptostreptococcales-Tissierellales;g__Gallicola;	5.94257e-05	0.0001858	0.00112723	0.00345087	0.042794
p__Cyanobacteria;c__Cyanobacteriia;o__Cyanobacteriales;f__Chroococcidiopsaceae;g__Aliterella;	0.00041598	0.000361874	0.00232874	0.00289278	0.00932856
p__Proteobacteria;c__Gammaproteobacteria;o__Burkholderiales;f__Comamonadaceae;g__Comamonas;	0.000908098	0.000646577	0.00124608	0.000509716	0.0495976
p__Bacteroidota;c__Bacteroidia;o__Flavobacteriales;f__Weeksellaceae;g__Cloacibacterium;	0.00012628	0.000137152	0.000380696	0.000250948	0.00598878
p__Proteobacteria;c__Alphaproteobacteria;o__Rhizobiales;f__Rhizobiaceae;g__Allorhizobium-Neorhizobium-Pararhizobium-Rhizobium;	0.00172706	0.000883065	0.00242717	0.000825678	0.0332414
p__Actinobacteriota;c__Rubrobacteria;o__Rubrobacterales;f__Rubrobacteriaceae;g__Rubrobacter;	0.00160635	0.00102203	0.00080596	0.000656534	0.0462441
p__Bacteroidota;c__Bacteroidia;o__Cytophagales;f__Spirosomaceae;g__Dyadobacter;	0.000605399	0.00027224	0.00114023	0.000574143	0.0165278
p__Cyanobacteria;c__Cyanobacteriia;o__Cyanobacteriales;f__Nostocaceae;g__Scytonema_UTEX_2349;	0.000120708	0.000123696	0.000570115	0.000682867	0.0177026
p__Proteobacteria;c__Alphaproteobacteria;o__Rhizobiales;f__Devosiaceae;g__Devosia;	0.000861672	0.000393319	0.00134636	0.00049379	0.0129636
p__Firmicutes;c__Bacilli;o__Lactobacillales;f__Enterococcaceae;g__Enterococcus;	0.000148564	0.000148834	0.000388124	0.000486143	0.0345743
p__Cyanobacteria;c__Cyanobacteriia;o__Cyanobacteriales;f__Nostocaceae;g__Calothrix_PCC-6303;	0.000102138	9.75808e-05	0.000536688	0.000535376	0.0344953
p__Cyanobacteria;c__Cyanobacteriia;o__Cyanobacteriales;f__Chroococcidiopsaceae;g__Chroococcidiopsis_PCC_7203;	0.000133708	8.49902e-05	0.000510689	0.00049698	0.0279323
p__Proteobacteria;c__Gammaproteobacteria;o__Pseudomonadales;f__Moraxellaceae;g__Alkanindiges;	0.00019499	0.000112882	0.000389981	0.000187774	0.0100295
p__Actinobacteriota;c__Coriobacteriia;o__Coriobacteriales;f__Eggerthellaceae;g__Gordonibacter;	7.42821e-05	4.59e-05	0.000241417	0.000182984	0.0359725
p__Proteobacteria;c__Alphaproteobacteria;o__Rhodobacterales;f__Rhodobacteraceae;g__Gemmobacter;	0.000157849	0.000102103	0.000250702	0.000111676	0.0448711
p__Cyanobacteria;c__Cyanobacteriia;o__unidentified_Cyanobacteriia;f__unidentified_Cyanobacteriia;g__CENA359;	5.57115e-05	7.7488e-05	0.000232131	0.00027938	0.0143059
p__Desulfobacterota;c__Desulfobulbia;o__Desulfobulbales;f__Desulfobulbaceae;g__Desulfobulbus;	1.67135e-05	3.93223e-05	7.2425e-05	0.000122104	0.0258576
p__Firmicutes;c__Clostridia;o__Clostridiales;f__Clostridiaceae;g__Hathewaya;	0.000111423	0.000200899	1.67135e-05	2.87039e-05	0.0363427
p__Proteobacteria;c__Gammaproteobacteria;o__Burkholderiales;f__Comamonadaceae;g__Hydrogenophaga;	0.000120708	0.000104722	0.00019499	0.000108394	0.0413168
p__Proteobacteria;c__Gammaproteobacteria;o__Burkholderiales;f__Nitrosomonadaceae;g__Nitrosomonas;	5.01404e-05	3.69549e-05	1.85705e-06	6.43302e-06	0.000241796
p__Cyanobacteria;c__Cyanobacteriia;o__Leptolyngbyales;f__Leptolyngbyaceae;g__Leptolyngbya_Es-Yyy1000;	2.78558e-05	4.85682e-05	0.000146707	0.000148264	0.00622918
p__Firmicutes;c__Bacilli;o__Bacillales;f__Planococcaceae;g__Sporosarcina;	5.57115e-06	1.38517e-05	3.34269e-05	4.19606e-05	0.0329481
p__Verrucomicrobiota;c__Verrucomicrobiae;o__Opitutales;f__Opitutaceae;g__Opitutus;	0.000154135	0.000122964	7.61391e-05	7.07632e-05	0.0415871
p__Cyanobacteria;c__Cyanobacteriia;o__unidentified_Cyanobacteriia;f__unidentified_Cyanobacteriia;g__Leptolyngbya_ANT.L52.2;	2.22846e-05	3.80088e-05	9.47096e-05	0.000124303	0.00913576
p__Cyanobacteria;c__Cyanobacteriia;o__Cyanobacteriales;f__Microcystaceae;g__Pleurocapsa_PCC-7327;	3.5284e-05	4.50311e-05	0.000129994	9.39869e-05	0.00460254
p__Proteobacteria;c__Gammaproteobacteria;o__Burkholderiales;f__Rhodocyclaceae;g__Georgfuchsia;	1.67135e-05	4.46957e-05	3.34269e-05	2.42259e-05	0.0181378
p__Proteobacteria;c__Alphaproteobacteria;o__Rhizobiales;f__Kaistiaceae;g__Kaistia;	1.11423e-05	1.7777e-05	4.27122e-05	4.40171e-05	0.0428779
p__Proteobacteria;c__Alphaproteobacteria;o__Rhizobiales;f__unidentified_Rhizobiales;g__Phreatobacter;	9.28526e-06	1.76708e-05	3.34269e-05	3.49133e-05	0.031336
p__Actinobacteriota;c__Actinobacteria;o__Propionibacteriales;f__Propionibacteriaceae;g__Tessaracoccus;	0	0	1.85705e-05	2.82414e-05	0.0163803
p__Firmicutes;c__Clostridia;o__Oscillospirales;f__Ruminococcaceae;g__Harryflintia;	3.7141e-05	3.59747e-05	9.28526e-06	2.22e-05	0.0387656
p__Bacteroidota;c__Bacteroidia;o__Cytophagales;f__Cyclobacteriaceae;g__Algoriphagus;	5.57115e-06	1.38517e-05	2.78558e-05	3.02358e-05	0.0329481
p__Bacteroidota;c__Bacteroidia;o__Flavobacteriales;f__Weeksellaceae;g__Moheibacter;	0	0	2.04276e-05	2.59504e-05	0.00694742
p__Myxococcota;c__Polyangia;o__Polyangiales;f__Polyangiaceae;g__Sorangium;	9.28526e-06	1.48986e-05	0	0	0.0363004

## Sheet: JM vs JF_genus
Table S5 The microbial genera with significant differences between juvenile male and female Chinese alligators.
Taxa	avg(JM)	sd(JM)	avg(JF)	sd(JF)	p.value
p__Fusobacteriota;c__Fusobacteriia;o__Fusobacteriales;f__Fusobacteriaceae;g__Cetobacterium;	0.00334938	0.00552795	0.000207247	0.000354389	0.00128749
p__Proteobacteria;c__Gammaproteobacteria;o__Enterobacterales;f__Enterobacteriaceae;g__Plesiomonas;	0.00434773	0.0100272	6.23969e-05	9.14605e-05	0.0001707
p__Bacteroidota;c__Bacteroidia;o__Flavobacteriales;f__Weeksellaceae;g__Chryseobacterium;	0.0467888	0.0321215	0.0136337	0.0148128	0.000487129
p__Firmicutes;c__Bacilli;o__Lactobacillales;f__Streptococcaceae;g__Streptococcus;	0.00128805	0.00110796	0.000184962	9.57346e-05	0.000178614
p__Proteobacteria;c__Gammaproteobacteria;o__Enterobacterales;f__Hafniaceae;g__Edwardsiella;	0.00535945	0.00656198	0.00112092	0.000650216	0.000872865
p__Firmicutes;c__Clostridia;o__Clostridiales;f__Clostridiaceae;g__Clostridium_sensu_stricto_1;	0.00108749	0.00173059	0.000311985	0.000130364	0.00638156
p__Kapabacteria;c__unidentified_Kapabacteria;o__Kapabacteriales;f__unidentified_Kapabacteriales;g__unidentified_Kapabacteriales;	0.00198556	0.00108683	0.0322837	0.0132287	1.08251e-05
p__Proteobacteria;c__Alphaproteobacteria;o__Sphingomonadales;f__Sphingomonadaceae;g__Sphingomonas;	3.11985e-05	6.90464e-05	0.000648482	0.000201097	0.000147639
p__Bacteroidota;c__Bacteroidia;o__Bacteroidales;f__Porphyromonadaceae;g__Porphyromonas;	0.00694612	0.0073478	0.0178478	0.012112	0.0210855
p__Firmicutes;c__Clostridia;o__Peptostreptococcales-Tissierellales;f__Peptostreptococcaceae;g__Romboutsia;	0.000659625	0.00117324	0.000113652	9.42241e-05	0.00386633
p__Proteobacteria;c__Gammaproteobacteria;o__Enterobacterales;f__Enterobacteriaceae;g__Citrobacter;	0.00479565	0.00945392	0.000314213	0.000105287	0.000180635
p__Gracilibacteria;c__unidentified_Gracilibacteria;o__Absconditabacteriales_(SR1);f__unidentified_Absconditabacteriales_(SR1);g__unidentified_Absconditabacteriales_(SR1);	0.0162121	0.00920203	0.00852387	0.00450271	0.0432571
p__Desulfobacterota;c__Desulfovibrionia;o__Desulfovibrionales;f__Desulfovibrionaceae;g__Desulfovibrio;	0.0124081	0.00546738	0.01945	0.00599413	0.0210855
p__Firmicutes;c__Bacilli;o__Lactobacillales;f__Lactobacillaceae;g__Lactobacillus;	0.023078	0.00246543	7.13108e-05	5.53887e-05	0.000174624
p__Proteobacteria;c__Alphaproteobacteria;o__Rhodobacterales;f__Rhodobacteraceae;g__Paracoccus;	0.00360788	0.00159806	0.00507198	0.00128266	0.0411738
p__Proteobacteria;c__Gammaproteobacteria;o__Burkholderiales;f__Neisseriaceae;g__Stenoxybacter;	0.0104069	0.00573221	0.00584303	0.00264548	0.0146896
p__Deinococcota;c__Deinococci;o__Deinococcales;f__Deinococcaceae;g__Deinococcus;	0.0014953	0.000811169	0.00260284	0.00133715	0.035463
p__Proteobacteria;c__Alphaproteobacteria;o__Rhizobiales;f__Rhizobiaceae;g__Mesorhizobium;	0.00458395	0.00945758	0.000421179	0.00021022	0.0255258
p__Proteobacteria;c__Gammaproteobacteria;o__Competibacterales;f__Competibacteraceae;g__Candidatus_Competibacter;	1.11423e-05	2.82858e-05	0.00367251	0.00533881	0.000110671
p__Firmicutes;c__Clostridia;o__Lachnospirales;f__Lachnospiraceae;g__Epulopiscium;	0.00175157	0.00347445	2.00562e-05	3.55469e-05	0.000148514
p__Bacteroidota;c__Bacteroidia;o__Bacteroidales;f__Tannerellaceae;g__Parabacteroides;	0.00198779	0.00204082	0.000581629	0.000234536	0.00169939
p__Firmicutes;c__Clostridia;o__Peptostreptococcales-Tissierellales;f__Fusibacteraceae;g__Fusibacter;	0.00629318	0.00436755	0.00182288	0.00144946	0.000487129
p__Cyanobacteria;c__Cyanobacteriia;o__Chloroplast;f__unidentified_Chloroplast;g__unidentified_Chloroplast;	0.00130142	0.00238153	6.23969e-05	5.63761e-05	0.028641
p__Bacteroidota;c__Bacteroidia;o__Bacteroidales;f__Rikenellaceae;g__Anaerocella;	0.00650265	0.00442087	0.000298614	0.000204296	0.000180635
p__Actinobacteriota;c__Actinobacteria;o__Micrococcales;f__Intrasporangiaceae;g__Tetrasphaera;	0.000127022	6.64814e-05	0.00232874	0.00399719	0.000177611
p__Actinobacteriota;c__Actinobacteria;o__Propionibacteriales;f__Nocardioidaceae;g__Nocardioides;	0.000394438	0.000291324	0.00137496	0.000671836	0.000494297
p__Proteobacteria;c__Gammaproteobacteria;o__Burkholderiales;f__Comamonadaceae;g__Ottowia;	0.00319116	0.00145273	0.0067411	0.00264693	0.00105003
p__Firmicutes;c__Clostridia;o__Clostridiales;f__Clostridiaceae;g__Candidatus_Arthromitus;	0.00213041	0.00373841	2.22846e-06	7.04702e-06	0.00010166
p__Firmicutes;c__Clostridia;o__Clostridiales;f__Clostridiaceae;g__Clostridium_sensu_stricto_13;	0.00199224	0.00346859	0.000225075	9.65381e-05	0.000428796
p__Proteobacteria;c__Alphaproteobacteria;o__Caulobacterales;f__Caulobacteraceae;g__Brevundimonas;	9.58239e-05	3.79493e-05	0.00155992	0.000884425	0.0001707
p__Proteobacteria;c__Gammaproteobacteria;o__Burkholderiales;f__Aquaspirillaceae;g__Laribacter;	0.00324464	0.0042171	9.13669e-05	7.8928e-05	0.000178614
p__Bacteroidota;c__Bacteroidia;o__Bacteroidales;f__Paludibacteraceae;g__F0058;	0.000942639	0.00157004	0.00279226	0.0031452	0.0490246
p__Proteobacteria;c__Gammaproteobacteria;o__Enterobacterales;f__Enterobacteriaceae;g__Escherichia-Shigella;	0.00164906	0.00328322	0.000138165	9.78721e-05	0.00216852
p__Actinobacteriota;c__Actinobacteria;o__Micrococcales;f__Micrococcaceae;g__Arthrobacter;	2.45131e-05	3.85265e-05	0.000548202	0.000298832	0.000149393
p__Firmicutes;c__Clostridia;o__Peptostreptococcales-Tissierellales;f__Peptostreptococcaceae;g__Acetoanaerobium;	0.00554664	0.00236136	0.0032803	0.00144893	0.0146896
p__Actinobacteriota;c__Actinobacteria;o__Propionibacteriales;f__Propionibacteriaceae;g__Microlunatus;	0	0	0.00122788	0.00100066	6.34029e-05
p__Proteobacteria;c__Alphaproteobacteria;o__Sphingomonadales;f__Sphingomonadaceae;g__Sphingosinicella;	2.22846e-06	7.04702e-06	2.22846e-05	2.10101e-05	0.0178971
p__Actinobacteriota;c__Actinobacteria;o__Micrococcales;f__Microbacteriaceae;g__Microbacterium;	4.67977e-05	8.0314e-05	0.000296385	0.000182271	0.00154658
p__Bacteroidota;c__Bacteroidia;o__Bacteroidales;f__Paludibacteraceae;g__Paludibacter;	0.0034296	0.00156266	0.000661853	0.000351575	0.000181651
p__Synergistota;c__Synergistia;o__Synergistales;f__Synergistaceae;g__Fretibacterium;	0.00383073	0.00183765	0.00197665	0.000801837	0.0146896
p__Firmicutes;c__Clostridia;o__Clostridiales;f__Clostridiaceae;g__Clostridium_sensu_stricto_11;	0.00101618	0.00203341	4.45692e-06	1.4094e-05	8.45441e-05
p__Bacteroidota;c__Bacteroidia;o__Chitinophagales;f__Chitinophagaceae;g__Niabella;	0.00176271	0.00114719	0.00379953	0.00162714	0.00510873
p__Proteobacteria;c__Alphaproteobacteria;o__Rhizobiales;f__Beijerinckiaceae;g__Microvirga;	0	0	6.68539e-05	4.0686e-05	5.9802e-05
p__Actinobacteriota;c__Actinobacteria;o__Propionibacteriales;f__Propionibacteriaceae;g__Micropruina;	0	0	0.0012524	0.0017217	6.34029e-05
p__Actinobacteriota;c__Actinobacteria;o__Micrococcales;f__Dermacoccaceae;g__Kytococcus;	8.91385e-06	2.1529e-05	4.01123e-05	3.11631e-05	0.013158
p__Actinobacteriota;c__Actinobacteria;o__Pseudonocardiales;f__Pseudonocardiaceae;g__Pseudonocardia;	0.000164906	0.000335702	0.0002897	0.00014211	0.0224858
p__Bacteroidota;c__Bacteroidia;o__Flavobacteriales;f__Weeksellaceae;g__Cloacibacterium;	0.000909212	0.000576804	0.000880242	0.00169061	0.0230828
p__Proteobacteria;c__Gammaproteobacteria;o__Burkholderiales;f__Oxalobacteraceae;g__Massilia;	3.78839e-05	6.3943e-05	0.00031867	0.000231362	0.000909578
p__Spirochaetota;c__Spirochaetia;o__Spirochaetales;f__Spirochaetaceae;g__Treponema;	0.000278558	0.000406215	0.00193876	0.00187709	0.0256368
p__Firmicutes;c__Clostridia;o__Christensenellales;f__Christensenellaceae;g__Christensenellaceae_R-7_group;	0.000218389	0.000122419	6.90823e-05	8.23493e-05	0.0042422
p__Campylobacterota;c__Campylobacteria;o__Campylobacterales;f__Arcobacteraceae;g__Pseudarcobacter;	0	0	0.00109417	0.00160138	0.00597196
p__Firmicutes;c__Bacilli;o__Bacillales;f__Bacillaceae;g__Bacillus;	0.00072425	0.00133217	0.00144181	0.000583296	0.00358529
p__Bacteroidota;c__Bacteroidia;o__Bacteroidales;f__Prevotellaceae;g__Prevotella;	0	0	0.0016446	0.00208823	0.00597196
p__Firmicutes;c__Clostridia;o__Oscillospirales;f__Ruminococcaceae;g__Pygmaiobacter;	0.00112092	0.00105339	0.000361011	0.000324945	0.0100803
p__Firmicutes;c__Bacilli;o__Staphylococcales;f__Gemellaceae;g__Gemella;	0.00134376	0.00130686	4.45692e-06	1.4094e-05	8.68627e-05
p__Bacteroidota;c__Bacteroidia;o__Chitinophagales;f__Chitinophagaceae;g__Edaphobaculum;	0	0	0.000300842	0.000110303	6.38644e-05
p__Acidobacteriota;c__Blastocatellia;o__Blastocatellales;f__Blastocatellaceae;g__JGI_0001001-H03;	2.22846e-06	7.04702e-06	0.000262959	0.000185199	8.17125e-05
p__Proteobacteria;c__Gammaproteobacteria;o__Xanthomonadales;f__Xanthomonadaceae;g__Lysobacter;	8.91385e-05	0.000103995	0.000220618	0.000141507	0.00710984
p__Proteobacteria;c__Alphaproteobacteria;o__Rhizobiales;f__Rhizobiaceae;g__Allorhizobium-Neorhizobium-Pararhizobium-Rhizobium;	0.000305299	0.000149324	0.000603913	0.000293287	0.00505877
p__Proteobacteria;c__Gammaproteobacteria;o__Burkholderiales;f__Nitrosomonadaceae;g__Nitrosospira;	0	0	0.000835673	0.00108356	6.38644e-05
p__Bacteroidota;c__Bacteroidia;o__Flavobacteriales;f__Flavobacteriaceae;g__Flavobacterium;	0.00223515	0.000816228	0.000548202	0.000615081	0.00058006
p__Actinobacteriota;c__Actinobacteria;o__Micrococcales;f__Dermatophilaceae;g__Kineosphaera;	0	0	0.0014329	0.000753738	6.38644e-05
p__Bacteroidota;c__Bacteroidia;o__Cytophagales;f__Hymenobacteraceae;g__Adhaeribacter;	0	0	1.55992e-05	2.36072e-05	0.034843
p__Actinobacteriota;c__Actinobacteria;o__Propionibacteriales;f__Propionibacteriaceae;g__Propioniciclava;	2.22846e-06	7.04702e-06	0.000525917	0.00100981	0.000379666
p__Bacteroidota;c__Bacteroidia;o__Chitinophagales;f__Chitinophagaceae;g__Taibaiella;	0.000594999	0.000620071	0.00127691	0.000777166	0.0171737
p__Proteobacteria;c__Gammaproteobacteria;o__Xanthomonadales;f__Rhodanobacteraceae;g__Rhodanobacter;	0	0	0.00149084	0.000796133	6.38644e-05
p__Proteobacteria;c__Gammaproteobacteria;o__Xanthomonadales;f__Rhodanobacteraceae;g__Dokdonella;	1.55992e-05	2.78929e-05	0.00251371	0.000530043	0.000130929
p__Firmicutes;c__Clostridia;o__Clostridiales;f__Clostridiaceae;g__Clostridium_sensu_stricto_2;	0.000650711	0.00087273	7.13108e-05	4.55489e-05	0.000175616
p__Proteobacteria;c__Gammaproteobacteria;o__Xanthomonadales;f__Xanthomonadaceae;g__Stenotrophomonas;	4.45692e-06	9.39602e-06	0.000198333	0.000307791	0.00899145
p__Desulfobacterota;c__Desulfovibrionia;o__Desulfovibrionales;f__Desulfomicrobiaceae;g__Desulfomicrobium;	0.000490262	0.000341697	0.00108303	0.000825648	0.04911
p__Proteobacteria;c__Gammaproteobacteria;o__Burkholderiales;f__Nitrosomonadaceae;g__MND1;	0	0	0.000913669	0.000702663	6.38644e-05
p__Nitrospirota;c__Nitrospira;o__Nitrospirales;f__Nitrospiraceae;g__unidentified_Nitrospiraceae;	0	0	0.000512546	0.000857564	6.34029e-05
p__Proteobacteria;c__Gammaproteobacteria;o__Competibacterales;f__Competibacteraceae;g__Candidatus_Contendobacter;	0	0	0.000561572	0.000838881	0.00022825
p__Proteobacteria;c__Gammaproteobacteria;o__Enterobacterales;f__Yersiniaceae;g__Serratia;	7.35392e-05	8.07252e-05	1.33708e-05	3.00819e-05	0.0310642
p__Bacteroidota;c__Bacteroidia;o__Chitinophagales;f__Chitinophagaceae;g__Sediminibacterium;	0.000503632	0.000413211	0.00133039	0.000838832	0.0190197
p__Actinobacteriota;c__Actinobacteria;o__Micrococcales;f__Cellulomonadaceae;g__Cellulomonas;	0	0	1.78277e-05	2.30155e-05	0.0146716
p__Firmicutes;c__Bacilli;o__Lactobacillales;f__Carnobacteriaceae;g__Trichococcus;	0	0	0.000401123	0.00078254	0.00597196
p__Bacteroidota;c__Bacteroidia;o__Sphingobacteriales;f__Sphingobacteriaceae;g__Pedobacter;	0.000129251	0.000133625	0.000554887	0.000659518	0.0248629
p__Acidobacteriota;c__Blastocatellia;o__Pyrinomonadales;f__Pyrinomonadaceae;g__RB41;	0	0	9.58239e-05	9.22115e-05	0.000733719
p__Bacteroidota;c__Bacteroidia;o__Chitinophagales;f__Chitinophagaceae;g__Ferruginibacter;	0	0	0.000775505	0.000657621	6.29439e-05
p__Firmicutes;c__Clostridia;o__Peptostreptococcales-Tissierellales;f__Acidaminobacteraceae;g__Acidaminobacter;	0.000367696	0.000244398	0.000806703	0.000621382	0.0256368
p__Firmicutes;c__Clostridia;o__Lachnospirales;f__Lachnospiraceae;g__Lachnospiraceae_NK4A136_group;	0.000256273	0.00071906	0	0	0.0146716
p__Proteobacteria;c__Gammaproteobacteria;o__Burkholderiales;f__Comamonadaceae;g__Acidovorax;	0.000581629	0.000515332	0.00133485	0.000609878	0.00646152
p__Actinobacteriota;c__Coriobacteriia;o__Coriobacteriales;f__Eggerthellaceae;g__Paraeggerthella;	0.000109195	9.53881e-05	2.45131e-05	4.26071e-05	0.00908041
p__Bdellovibrionota;c__Bdellovibrionia;o__Bdellovibrionales;f__Bdellovibrionaceae;g__Bdellovibrio;	0.000766591	0.000237517	0.00141062	0.00057721	0.0171318
p__Acidobacteriota;c__Acidobacteriae;o__Bryobacterales;f__Bryobacteraceae;g__Bryobacter;	1.11423e-05	3.52351e-05	0.00101172	0.000270534	8.74499e-05
p__Bacteroidota;c__Bacteroidia;o__Sphingobacteriales;f__Lentimicrobiaceae;g__Lentimicrobium;	4.45692e-06	1.4094e-05	2.897e-05	2.58391e-05	0.0238977
p__Proteobacteria;c__Alphaproteobacteria;o__Rhizobiales;f__Devosiaceae;g__Devosia;	7.57677e-05	0.000161108	0.00011588	7.77659e-05	0.0191359
p__Acidobacteriota;c__Acidobacteriae;o__Solibacterales;f__Solibacteraceae;g__Candidatus_Solibacter;	0	0	0.0011744	0.000625652	6.20335e-05
p__Proteobacteria;c__Gammaproteobacteria;o__Burkholderiales;f__Rhodocyclaceae;g__Dechloromonas;	1.78277e-05	3.60861e-05	0.000439007	0.000547278	0.000576516
p__Proteobacteria;c__Alphaproteobacteria;o__Rickettsiales;f__Mitochondria;g__unidentified_Mitochondria;	0.000316442	0.000660968	6.68539e-06	1.5041e-05	0.0435948
p__Proteobacteria;c__Gammaproteobacteria;o__Burkholderiales;f__Nitrosomonadaceae;g__Ellin6067;	8.91385e-06	2.81881e-05	0.000953782	0.000529522	8.74499e-05
p__Proteobacteria;c__Gammaproteobacteria;o__unidentified_Gammaproteobacteria;f__unidentified_Gammaproteobacteria;g__Candidatus_Berkiella;	0	0	0.000543745	0.000528834	6.34029e-05
p__Actinobacteriota;c__Actinobacteria;o__Corynebacteriales;f__Mycobacteriaceae;g__Mycobacterium;	1.55992e-05	4.20859e-05	0.00063734	0.00031078	0.000109969
p__Proteobacteria;c__Gammaproteobacteria;o__Burkholderiales;f__Chromobacteriaceae;g__Crenobacter;	0.000100281	8.8673e-05	6.68539e-06	2.1141e-05	0.0012227
p__Myxococcota;c__Polyangia;o__Polyangiales;f__Phaselicystidaceae;g__Phaselicystis;	0	0	9.58239e-05	6.21932e-05	0.000216551
p__Proteobacteria;c__Gammaproteobacteria;o__Burkholderiales;f__Comamonadaceae;g__Variovorax;	0.000153764	0.000447601	0.000842359	0.000369145	0.00191048
p__Proteobacteria;c__Alphaproteobacteria;o__Rhizobiales;f__Xanthobacteraceae;g__Bradyrhizobium;	0.000276329	0.000338648	0.000938182	0.000366693	0.000725281
p__Proteobacteria;c__Gammaproteobacteria;o__Steroidobacterales;f__Steroidobacteraceae;g__Steroidobacter;	7.57677e-05	0.000165167	0.000178277	7.20191e-05	0.0211227
p__Actinobacteriota;c__Thermoleophilia;o__Solirubrobacterales;f__Solirubrobacteraceae;g__Solirubrobacter;	6.68539e-06	1.5041e-05	4.90262e-05	4.43209e-05	0.00732858
p__Firmicutes;c__Clostridia;o__Oscillospirales;f__Oscillospiraceae;g__NK4A214_group;	0.000256273	0.000480399	1.78277e-05	2.52996e-05	0.000888076
p__Actinobacteriota;c__Acidimicrobiia;o__Microtrichales;f__Microtrichaceae;g__IMCC26207;	0	0	0.000271872	0.000472588	6.15822e-05
p__Firmicutes;c__Clostridia;o__Peptostreptococcales-Tissierellales;f__Peptostreptococcaceae;g__Paeniclostridium;	6.68539e-06	2.1141e-05	6.23969e-05	4.55489e-05	0.000527943
p__Bacteroidota;c__Bacteroidia;o__Bacteroidales;f__Paludibacteraceae;g__H1;	0.000149307	0.000136989	1.78277e-05	3.45232e-05	0.00119481
p__Firmicutes;c__Clostridia;o__Oscillospirales;f__Ruminococcaceae;g__Faecalibacterium;	0	0	0.000338726	0.000499494	0.034843
p__Actinobacteriota;c__Acidimicrobiia;o__Microtrichales;f__Iamiaceae;g__Iamia;	4.01123e-05	7.03134e-05	0.000104738	6.03927e-05	0.0127488
p__Proteobacteria;c__Alphaproteobacteria;o__Caulobacterales;f__Hyphomonadaceae;g__SWB02;	6.68539e-06	2.1141e-05	0.000410037	0.000381842	8.51193e-05
p__Proteobacteria;c__Gammaproteobacteria;o__Xanthomonadales;f__Xanthomonadaceae;g__Arenimonas;	0.000113652	9.30455e-05	0.000757677	0.000469918	0.000233127
p__Bacteroidota;c__Bacteroidia;o__Chitinophagales;f__Chitinophagaceae;g__Puia;	0	0	0.000728707	0.000322259	6.38644e-05
p__Actinobacteriota;c__Thermoleophilia;o__Gaiellales;f__Gaiellaceae;g__Gaiella;	2.22846e-06	7.04702e-06	0.000543745	0.000311135	8.74499e-05
p__Actinobacteriota;c__Actinobacteria;o__Frankiales;f__Acidothermaceae;g__Acidothermus;	0	0	0.000699737	0.000409994	6.38644e-05
p__Proteobacteria;c__Gammaproteobacteria;o__Burkholderiales;f__Comamonadaceae;g__Rhodoferax;	2.45131e-05	3.39592e-05	0.000334269	0.000395722	0.00526455
p__Proteobacteria;c__Alphaproteobacteria;o__Rhizobiales;f__Beijerinckiaceae;g__Bosea;	0.000327584	0.000170703	0.00069528	0.000313009	0.00715331
p__Proteobacteria;c__Gammaproteobacteria;o__unidentified_Gammaproteobacteria;f__unidentified_Gammaproteobacteria;g__Acidibacter;	1.33708e-05	4.22821e-05	0.000864643	0.000301516	8.68627e-05
p__Bacteroidota;c__Bacteroidia;o__Chitinophagales;f__Chitinophagaceae;g__Terrimonas;	2.22846e-06	7.04702e-06	0.000401123	0.000387408	8.74499e-05
p__Proteobacteria;c__Alphaproteobacteria;o__Rhizobiales;f__Hyphomicrobiaceae;g__Hyphomicrobium;	0.000171592	0.000356871	0.000343183	0.000330568	0.0145838
p__Proteobacteria;c__Gammaproteobacteria;o__Burkholderiales;f__Rhodocyclaceae;g__Thauera;	0.000149307	0.000142517	0.000606142	0.000314416	0.000986007
p__Actinobacteriota;c__Coriobacteriia;o__Coriobacteriales;f__Eggerthellaceae;g__Gordonibacter;	0.000465749	0.000378831	0.000149307	8.47272e-05	0.0485983
p__Firmicutes;c__Negativicutes;o__Acidaminococcales;f__Acidaminococcaceae;g__Succinispira;	0	0	1.55992e-05	2.1141e-05	0.0344238
p__Myxococcota;c__Polyangia;o__Polyangiales;f__Sandaracinaceae;g__Sandaracinus;	8.691e-05	8.09981e-05	0.00040558	0.000341988	0.00244101
p__Verrucomicrobiota;c__Verrucomicrobiae;o__Chthoniobacterales;f__Chthoniobacteraceae;g__Chthoniobacter;	0	0	0.000140393	0.000144057	0.00022825
p__Myxococcota;c__Polyangia;o__Haliangiales;f__Haliangiaceae;g__Haliangium;	0.000124794	0.000283287	0.000619512	0.000293541	0.0026399
p__Firmicutes;c__Clostridia;o__Lachnospirales;f__Lachnospiraceae;g__Agathobacter;	0	0	0.000213932	0.000360126	0.0149314
p__Actinobacteriota;c__Actinobacteria;o__Streptomycetales;f__Streptomycetaceae;g__Streptomyces;	9.13669e-05	0.000216937	0.000332041	0.000155266	0.00431635
p__Bacteroidota;c__Bacteroidia;o__Chitinophagales;f__Chitinophagaceae;g__Parasegetibacter;	0	0	2.45131e-05	2.45243e-05	0.00582976
p__Proteobacteria;c__Gammaproteobacteria;o__Burkholderiales;f__Burkholderiaceae;g__Burkholderia-Caballeronia-Paraburkholderia;	0.000151535	0.000116412	0.000541516	0.000294526	0.00145612
p__Proteobacteria;c__Gammaproteobacteria;o__Burkholderiales;f__Rhodocyclaceae;g__Denitratisoma;	0	0	0.000367696	0.000347819	6.34029e-05
p__Actinobacteriota;c__Actinobacteria;o__Frankiales;f__Nakamurellaceae;g__Nakamurella;	2.22846e-06	7.04702e-06	0.000528145	0.000247048	8.68627e-05
p__Proteobacteria;c__Alphaproteobacteria;o__Sphingomonadales;f__Sphingomonadaceae;g__Altererythrobacter;	0	0	8.24531e-05	6.48002e-05	5.76329e-05
p__Proteobacteria;c__Gammaproteobacteria;o__Xanthomonadales;f__Xanthomonadaceae;g__Pseudoxanthomonas;	1.78277e-05	2.93391e-05	0.000149307	0.0001112	0.000837247
p__Bacteroidota;c__Bacteroidia;o__Bacteroidales;f__Marinifilaceae;g__Odoribacter;	0.000124794	0.000316759	4.45692e-06	9.39602e-06	0.00591936
p__Actinobacteriota;c__Acidimicrobiia;o__Microtrichales;f__Ilumatobacteraceae;g__Ilumatobacter;	1.78277e-05	5.63761e-05	0.000274101	8.53759e-05	0.000100988
p__Proteobacteria;c__Gammaproteobacteria;o__Burkholderiales;f__Aquaspirillaceae;g__Aquaspirillum;	0.000118108	0.00012432	0.000483576	0.000297138	0.00246886
p__Bacteroidota;c__Bacteroidia;o__Cytophagales;f__Spirosomaceae;g__Spirosoma;	2.22846e-06	7.04702e-06	2.45131e-05	3.22935e-05	0.0498056
p__Proteobacteria;c__Gammaproteobacteria;o__Burkholderiales;f__Comamonadaceae;g__Macromonas;	0	0	0.000218389	0.000329832	0.034843
p__Proteobacteria;c__Gammaproteobacteria;o__Burkholderiales;f__Sutterellaceae;g__AAP99;	0	0	0.000216161	0.00028655	0.000222344
p__Proteobacteria;c__Alphaproteobacteria;o__Azospirillales;f__Azospirillaceae;g__Skermanella;	0	0	1.78277e-05	2.30155e-05	0.0146716
p__Firmicutes;c__Clostridia;o__Oscillospirales;f__Ruminococcaceae;g__Anaerotruncus;	0.000196105	0.000282428	1.11423e-05	2.40701e-05	0.00410786
p__Actinobacteriota;c__Acidimicrobiia;o__Microtrichales;f__Ilumatobacteraceae;g__CL500-29_marine_group;	0	0	0.000160449	0.000270656	6.15822e-05
p__Gemmatimonadetes;c__unidentified_Gemmatimonadetes;o__Gemmatimonadales;f__Gemmatimonadaceae;g__Gemmatimonas;	0	0	0.000401123	0.000176097	6.38644e-05
p__Bacteroidota;c__Bacteroidia;o__Cytophagales;f__Microscillaceae;g__OLB12;	0	0	0.000361011	0.000290708	0.000231246
p__Proteobacteria;c__Gammaproteobacteria;o__Cardiobacteriales;f__Wohlfahrtiimonadaceae;g__Wohlfahrtiimonas;	0.000120337	0.000265593	0	0	0.00591486
p__Proteobacteria;c__Alphaproteobacteria;o__Reyranellales;f__Reyranellaceae;g__Reyranella;	0	0	0.00046352	0.000208202	6.34029e-05
p__Firmicutes;c__Clostridia;o__Lachnospirales;f__Lachnospiraceae;g__Blautia;	0	0	0.000211704	0.000295125	0.0149314
p__Actinobacteriota;c__Actinobacteria;o__Propionibacteriales;f__Propionibacteriaceae;g__Cutibacterium;	0.000140393	0.000251914	2.45131e-05	4.86533e-05	0.0302387
p__Myxococcota;c__Polyangia;o__Polyangiales;f__Polyangiaceae;g__Pajaroellobacter;	4.45692e-06	9.39602e-06	0.000176048	7.9624e-05	0.000103802
p__Bacteroidota;c__Bacteroidia;o__Bacteroidales;f__Tannerellaceae;g__Macellibacteroides;	1.55992e-05	4.20859e-05	0.00023176	0.000298462	0.0248153
p__Firmicutes;c__Clostridia;o__Peptostreptococcales-Tissierellales;f__Anaerovoracaceae;g__Anaerovorax;	0.000287472	0.000183298	0.000160449	5.83008e-05	0.0307026
p__Proteobacteria;c__Alphaproteobacteria;o__Rhodobacterales;f__Rhodobacteraceae;g__Defluviimonas;	7.79962e-05	0.000109298	0.000323127	0.000220669	0.00434533
p__Firmicutes;c__Clostridia;o__Peptostreptococcales-Tissierellales;f__Anaerovoracaceae;g__Amnipila;	0.000102509	0.00022413	6.68539e-06	2.1141e-05	0.016372
p__Acidobacteriota;c__Acidobacteriae;o__Acidobacteriales;f__Acidobacteriaceae_(Subgroup_1);g__Occallatibacter;	0	0	0.000432322	0.000202124	6.29439e-05
p__Proteobacteria;c__Alphaproteobacteria;o__Sphingomonadales;f__Sphingomonadaceae;g__Novosphingobium;	3.78839e-05	8.40734e-05	0.000122565	0.000110802	0.0320122
p__Proteobacteria;c__Gammaproteobacteria;o__Burkholderiales;f__Nitrosomonadaceae;g__mle1-7;	0	0	0.000191648	0.000199928	6.34029e-05
p__Bacteroidota;c__Bacteroidia;o__Bacteroidales;f__Rikenellaceae;g__Alistipes;	0.000178277	0.000261152	2.22846e-05	4.20203e-05	0.020607
p__Proteobacteria;c__Gammaproteobacteria;o__Burkholderiales;f__Comamonadaceae;g__Rhizobacter;	7.13108e-05	0.000165701	0.000149307	8.60198e-05	0.00719892
p__Verrucomicrobiota;c__Verrucomicrobiae;o__Chthoniobacterales;f__Chthoniobacteraceae;g__Candidatus_Udaeobacter;	0	0	0.000372153	0.000141351	6.38644e-05
p__Verrucomicrobiota;c__Verrucomicrobiae;o__Verrucomicrobiales;f__Rubritaleaceae;g__Luteolibacter;	0	0	0.000109195	0.000107875	0.000742414
p__Myxococcota;c__Myxococcia;o__Myxococcales;f__Myxococcaceae;g__P3OB-42;	0.000153764	0.00019889	0.000374382	0.000171911	0.00574031
p__Proteobacteria;c__Gammaproteobacteria;o__Alteromonadales;f__Idiomarinaceae;g__Aliidiomarina;	0.000269644	0.000250023	0	0	6.29439e-05
p__Proteobacteria;c__Alphaproteobacteria;o__Defluviicoccales;f__Defluviicoccaceae;g__Defluviicoccus;	0	0	0.000249588	0.000187273	6.29439e-05
p__Proteobacteria;c__Gammaproteobacteria;o__Burkholderiales;f__Nitrosomonadaceae;g__Nitrosomonas;	4.45692e-06	1.4094e-05	0.000249588	0.000223785	0.000120383
p__Bacteroidota;c__Bacteroidia;o__Cytophagales;f__Microscillaceae;g__Chryseolinea;	6.68539e-06	2.1141e-05	3.78839e-05	4.58508e-05	0.0205636
p__Actinobacteriota;c__Actinobacteria;o__Propionibacteriales;f__Nocardioidaceae;g__Aeromicrobium;	0	0	1.78277e-05	2.04782e-05	0.0146069
p__Proteobacteria;c__Alphaproteobacteria;o__Rhizobiales;f__Rhizobiaceae;g__Aminobacter;	4.45692e-06	1.4094e-05	0.000113652	9.82379e-05	0.000131766
p__Acidobacteriota;c__Acidobacteriae;o__Acidobacteriales;f__Acidobacteriaceae_(Subgroup_1);g__Acidipila;	0	0	0.000213932	0.000174587	6.29439e-05
p__Bacteroidota;c__Bacteroidia;o__Bacteroidales;f__Marinifilaceae;g__Sanguibacteroides;	7.13108e-05	0.000187273	0	0	0.034843
p__Proteobacteria;c__Alphaproteobacteria;o__Rhodobacterales;f__Rhodobacteraceae;g__Amaricoccus;	0	0	0.000363239	0.000165117	6.34029e-05
p__Bacteroidota;c__Bacteroidia;o__Chitinophagales;f__Chitinophagaceae;g__Parafilimonas;	0	0	0.00026073	0.000184079	6.34029e-05
p__Actinobacteriota;c__Actinobacteria;o__Corynebacteriales;f__Nocardiaceae;g__Rhodococcus;	2.22846e-06	7.04702e-06	6.68539e-05	5.25254e-05	0.000145164
p__Bdellovibrionota;c__Bdellovibrionia;o__Bacteriovoracales;f__Bacteriovoracaceae;g__Peredibacter;	0.000113652	0.000124053	0.000242902	0.000155975	0.0276546
p__Bacteroidota;c__Bacteroidia;o__Cytophagales;f__Spirosomaceae;g__Persicitalea;	5.12546e-05	9.16112e-05	0.000187191	0.000171719	0.00836771
p__Firmicutes;c__Clostridia;o__Peptostreptococcales-Tissierellales;f__unidentified_Peptostreptococcales-Tissierellales;g__W5053;	0.00034764	0.000140627	9.13669e-05	4.26071e-05	0.000407682
p__Proteobacteria;c__Alphaproteobacteria;o__Rhizobiales;f__Xanthobacteraceae;g__Xanthobacter;	0	0	0.000278558	0.000185035	0.000231246
p__Firmicutes;c__Bacilli;o__Paenibacillales;f__Paenibacillaceae;g__Paenibacillus;	0	0	0.000182734	0.000169975	0.00220086
p__Proteobacteria;c__Alphaproteobacteria;o__Caulobacterales;f__Caulobacteraceae;g__Phenylobacterium;	2.67415e-05	4.3058e-05	0.000153764	8.69132e-05	0.000872906
p__Firmicutes;c__Clostridia;o__Eubacteriales;f__Eubacteriaceae;g__Eubacterium;	0.000142622	0.000184124	6.68539e-06	1.5041e-05	0.00313268
p__Proteobacteria;c__Gammaproteobacteria;o__Burkholderiales;f__Oxalobacteraceae;g__Collimonas;	0	0	0.000153764	0.000199167	0.00597196
p__Firmicutes;c__Clostridia;o__Oscillospirales;f__Ruminococcaceae;g__Ruminococcus;	0	0	0.000140393	0.000193718	0.0149314
p__Bacteroidota;c__Bacteroidia;o__Chitinophagales;f__Saprospiraceae;g__OLB8;	3.11985e-05	4.72144e-05	0.000167135	0.000134633	0.00265448
p__Proteobacteria;c__Gammaproteobacteria;o__Diplorickettsiales;f__Diplorickettsiaceae;g__Aquicella;	0	0	0.000229532	0.000142517	6.38644e-05
p__Proteobacteria;c__Alphaproteobacteria;o__Rhizobiales;f__Beijerinckiaceae;g__Roseiarcus;	0	0	0.000200562	0.000144038	0.00022825
p__Acidobacteriota;c__Blastocatellia;o__Blastocatellales;f__Blastocatellaceae;g__OLB17;	2.22846e-06	7.04702e-06	0.00026073	0.000148583	8.68627e-05
p__Firmicutes;c__Bacilli;o__Bacillales;f__Planococcaceae;g__Sporosarcina;	0	0	0.000294157	0.000104946	6.15822e-05
p__Verrucomicrobiota;c__Verrucomicrobiae;o__Opitutales;f__Opitutaceae;g__Opitutus;	6.68539e-06	2.1141e-05	4.90262e-05	3.90246e-05	0.0113952
p__Acidobacteriota;c__Acidobacteriae;o__Acidobacteriales;f__Acidobacteriaceae_(Subgroup_1);g__Granulicella;	2.22846e-06	7.04702e-06	0.000113652	0.000168556	0.0165701
p__Proteobacteria;c__Gammaproteobacteria;o__Aeromonadales;f__Aeromonadaceae;g__Tolumonas;	0	0	0.000131479	0.000179342	0.034843
p__Bacteroidota;c__Bacteroidia;o__Sphingobacteriales;f__AKYH767;g__unidentified_AKYH767;	0	0	0.000200562	0.000132047	0.00022825
p__Verrucomicrobiota;c__Verrucomicrobiae;o__Pedosphaerales;f__Pedosphaeraceae;g__ADurb.Bin063-1;	0	0	0.000187191	0.000121241	6.29439e-05
p__Chloroflexi;c__Chloroflexia;o__Chloroflexales;f__Roseiflexaceae;g__Kouleothrix;	0	0	6.23969e-05	0.000124209	0.0148663
p__Bacteroidota;c__Bacteroidia;o__Sphingobacteriales;f__Sphingobacteriaceae;g__Mucilaginibacter;	0	0	6.68539e-05	0.000122509	0.00585805
p__Proteobacteria;c__Alphaproteobacteria;o__Caulobacterales;f__Caulobacteraceae;g__Caulobacter;	3.34269e-05	5.06536e-05	6.46254e-05	3.05371e-05	0.0415514
p__Acidobacteriota;c__Vicinamibacteria;o__Vicinamibacterales;f__Vicinamibacteraceae;g__Luteitalea;	0	0	1.78277e-05	2.93391e-05	0.034843
p__Bacteroidota;c__Bacteroidia;o__Flavobacteriales;f__Flavobacteriaceae;g__Capnocytophaga;	0.000153764	0.000159473	6.68539e-06	2.1141e-05	0.0012227
p__Bacteroidota;c__Bacteroidia;o__Chitinophagales;f__Chitinophagaceae;g__Aurantisolimonas;	1.78277e-05	2.93391e-05	6.90823e-05	6.07571e-05	0.0107874
p__Proteobacteria;c__Gammaproteobacteria;o__Burkholderiales;f__Methylophilaceae;g__Methylotenera;	0	0	0.000106966	0.000143578	0.00597196
p__Firmicutes;c__Bacilli;o__Staphylococcales;f__Staphylococcaceae;g__Staphylococcus;	0.000133708	0.000105051	4.45692e-06	9.39602e-06	0.000733817
p__Verrucomicrobiota;c__Verrucomicrobiae;o__Verrucomicrobiales;f__Verrucomicrobiaceae;g__Prosthecobacter;	0	0	0.000180505	0.00011906	6.34029e-05
p__Firmicutes;c__Negativicutes;o__Veillonellales-Selenomonadales;f__Veillonellaceae;g__Veillonella;	0.000104738	0.000117003	1.33708e-05	2.81881e-05	0.0180993
p__Proteobacteria;c__Alphaproteobacteria;o__Tistrellales;f__Geminicoccaceae;g__Candidatus_Alysiosphaera;	0	0	0.000155992	0.000124298	6.34029e-05
p__Proteobacteria;c__Gammaproteobacteria;o__Oceanospirillales;f__Saccharospirillaceae;g__Oceanobacter;	4.90262e-05	4.43209e-05	0.000129251	9.32528e-05	0.0196989
p__Proteobacteria;c__Gammaproteobacteria;o__Oceanospirillales;f__Halomonadaceae;g__Halomonas;	0.000113652	0.0001209	8.91385e-06	1.55815e-05	0.00772666
p__Firmicutes;c__Bacilli;o__Mycoplasmatales;f__Mycoplasmataceae;g__Mycoplasma;	1.55992e-05	2.1141e-05	0	0	0.0344238
p__Chloroflexi;c__TK10;o__unidentified_TK10;f__unidentified_TK10;g__unidentified_TK10;	0	0	0.000153764	0.000102633	0.000225283
p__Proteobacteria;c__Gammaproteobacteria;o__Pseudomonadales;f__Moraxellaceae;g__Perlucidibaca;	5.12546e-05	5.66203e-05	0.000129251	9.02458e-05	0.0324163
p__unidentified_Bacteria;c__Bacteroidia;o__Chitinophagales;f__Chitinophagaceae;g__unidentified_Chitinophagaceae;	6.68539e-06	2.1141e-05	0.000127022	0.000109701	0.000251445
p__Proteobacteria;c__Gammaproteobacteria;o__Burkholderiales;f__Aquaspirillaceae;g__Rivicola;	0	0	9.35954e-05	0.000139682	0.0349831
p__unidentified_Bacteria;c__unidentified_Bacteria;o__unidentified_Bacteria;f__unidentified_Bacteria;g__unidentified_Bacteria;	1.33708e-05	3.51567e-05	0.000151535	9.44288e-05	0.000435965
p__Proteobacteria;c__Alphaproteobacteria;o__Rhizobiales;f__Hyphomicrobiaceae;g__Pedomicrobium;	6.68539e-06	2.1141e-05	0.000118108	7.57895e-05	0.00021906
p__Firmicutes;c__Negativicutes;o__Veillonellales-Selenomonadales;f__Selenomonadaceae;g__Megamonas;	0	0	5.794e-05	0.000102498	0.0349831
p__Bacteroidota;c__Bacteroidia;o__Flavobacteriales;f__Weeksellaceae;g__Bergeyella;	0.000104738	0.00010349	2.22846e-06	7.04702e-06	0.00140848
p__Acidobacteriota;c__Thermoanaerobaculia;o__Thermoanaerobaculales;f__Thermoanaerobaculaceae;g__Subgroup_10;	8.91385e-06	2.81881e-05	8.691e-05	8.75458e-05	0.00922661
p__Chloroflexi;c__Anaerolineae;o__SBR1031;f__A4b;g__OLB15;	0	0	0.000133708	9.96598e-05	0.000746788
p__Actinobacteriota;c__Actinobacteria;o__Propionibacteriales;f__Nocardioidaceae;g__Kribbella;	5.57115e-05	0.000117568	0.000191648	7.36854e-05	0.0122026
p__Elusimicrobia;c__unidentified_Elusimicrobia;o__Elusimicrobiales;f__Elusimicrobiaceae;g__Elusimicrobium;	0	0	6.46254e-05	0.000101007	0.00585805
p__Proteobacteria;c__Alphaproteobacteria;o__Paracaedibacterales;f__Paracaedibacteraceae;g__Candidatus_Paracaedibacter;	1.11423e-05	2.82858e-05	0.000138165	8.05541e-05	0.00024965
k__Archaea;p__Halobacterota;c__Methanosarcinia;o__Methanosarciniales;f__Methanosaetaceae;g__Methanosaeta;	0	0	3.56554e-05	8.98782e-05	0.0344238
p__Actinobacteriota;c__Actinobacteria;o__Corynebacteriales;f__Corynebacteriaceae;g__Corynebacterium;	6.68539e-06	1.5041e-05	7.57677e-05	6.98409e-05	0.0102455
p__Firmicutes;c__Clostridia;o__Lachnospirales;f__Lachnospiraceae;g__Lachnospira;	0	0	5.57115e-05	8.74196e-05	0.034843
p__Proteobacteria;c__Gammaproteobacteria;o__Methylococcales;f__Methylococcaceae;g__Methyloparacoccus;	0	0	4.90262e-05	8.83925e-05	0.0349831
p__Proteobacteria;c__Alphaproteobacteria;o__Rhodospirillales;f__Rhodospirillaceae;g__Novispirillum;	4.45692e-06	9.39602e-06	8.91385e-05	8.2717e-05	0.000953022
p__Actinobacteriota;c__Actinobacteria;o__Frankiales;f__Frankiaceae;g__Jatrophihabitans;	0	0	0.000138165	7.10938e-05	6.15822e-05
p__Actinobacteriota;c__Actinobacteria;o__Frankiales;f__Sporichthyaceae;g__Longivirga;	0	0	5.57115e-05	8.55051e-05	0.00594337
p__Proteobacteria;c__Gammaproteobacteria;o__Burkholderiales;f__Nitrosomonadaceae;g__IS-44;	0	0	2.45131e-05	2.66796e-05	0.00198618
p__unidentified_Bacteria;c__Thermoleophilia;o__Gaiellales;f__unidentified_Gaiellales;g__unidentified_Gaiellales;	2.22846e-06	7.04702e-06	0.000104738	8.00387e-05	0.000429909
p__Proteobacteria;c__Gammaproteobacteria;o__Xanthomonadales;f__Rhodanobacteraceae;g__Ahniella;	0	0	0.000100281	8.22152e-05	6.15822e-05
p__Acidobacteriota;c__Holophagae;o__Holophagales;f__Holophagaceae;g__Holophaga;	0	0	7.57677e-05	7.29327e-05	0.000738058
p__Proteobacteria;c__Alphaproteobacteria;o__Rhizobiales;f__Xanthobacteraceae;g__Rhodoplanes;	1.11423e-05	2.40701e-05	3.78839e-05	2.98055e-05	0.0255706
p__Fusobacteriota;c__Fusobacteriia;o__Fusobacteriales;f__Leptotrichiaceae;g__Hypnocyclicus;	0	0	6.01685e-05	8.97861e-05	0.0349831
p__Proteobacteria;c__Gammaproteobacteria;o__Burkholderiales;f__Rhodocyclaceae;g__C39;	0	0	4.23408e-05	7.68021e-05	0.034843
p__Proteobacteria;c__Gammaproteobacteria;o__Thiotrichales;f__Thiotrichaceae;g__Thiothrix;	0	0	5.12546e-05	7.93463e-05	0.0149314
p__Proteobacteria;c__Alphaproteobacteria;o__Rhizobiales;f__unidentified_Rhizobiales;g__Bauldia;	0	0	5.794e-05	7.14036e-05	0.000729398
p__Firmicutes;c__Bacilli;o__Bacillales;f__Planococcaceae;g__Lysinibacillus;	1.33708e-05	2.39552e-05	5.57115e-05	4.72728e-05	0.0146164
p__Proteobacteria;c__Alphaproteobacteria;o__Caulobacterales;f__Caulobacteraceae;g__Asticcacaulis;	0	0	1.78277e-05	1.75783e-05	0.00566159
p__Firmicutes;c__Clostridia;o__Lachnospirales;f__Lachnospiraceae;g__Lachnoclostridium;	0	0	3.78839e-05	6.81211e-05	0.0146716
p__Proteobacteria;c__Gammaproteobacteria;o__Alteromonadales;f__Shewanellaceae;g__Shewanella;	0	0	3.78839e-05	6.97223e-05	0.034843
p__Actinobacteriota;c__Actinobacteria;o__Corynebacteriales;f__Dietziaceae;g__Dietzia;	2.22846e-05	2.77938e-05	7.13108e-05	5.83008e-05	0.0365159
p__Proteobacteria;c__Gammaproteobacteria;o__Burkholderiales;f__Nitrosomonadaceae;g__GOUTA6;	0	0	0.000104738	8.53759e-05	0.000738058
p__Acidobacteriota;c__Acidobacteriae;o__Acidobacteriales;f__Acidobacteriaceae_(Subgroup_1);g__Edaphobacter;	0	0	0.000127022	5.15177e-05	6.24874e-05
p__Acidobacteriota;c__Acidobacteriae;o__Acidobacteriales;f__Koribacteraceae;g__Candidatus_Koribacter;	0	0	8.91385e-05	6.47576e-05	0.000746788
p__Proteobacteria;c__Gammaproteobacteria;o__Burkholderiales;f__Burkholderiaceae;g__Lautropia;	0	0	4.23408e-05	6.76334e-05	0.0148663
p__Firmicutes;c__Negativicutes;o__Veillonellales-Selenomonadales;f__Veillonellaceae;g__Dialister;	0	0	4.67977e-05	6.84444e-05	0.0344238
p__Proteobacteria;c__Gammaproteobacteria;o__Pseudomonadales;f__Moraxellaceae;g__[Agitococcus]_lubricus_group;	2.00562e-05	3.55469e-05	8.46816e-05	7.41334e-05	0.0281834
p__Proteobacteria;c__Gammaproteobacteria;o__Burkholderiales;f__Comamonadaceae;g__Azohydromonas;	6.68539e-06	1.07645e-05	0.000104738	6.12996e-05	0.000757848
p__Campylobacterota;c__Campylobacteria;o__Campylobacterales;f__Sulfurimonadaceae;g__Sulfurimonas;	0	0	3.56554e-05	6.49278e-05	0.034843
p__Bacteroidota;c__Bacteroidia;o__Bacteroidales;f__Rikenellaceae;g__dgA-11_gut_group;	0	0	4.45692e-05	6.64399e-05	0.0349831
p__Firmicutes;c__Bacilli;o__Erysipelotrichales;f__Erysipelotrichaceae;g__Turicibacter;	1.55992e-05	4.93291e-05	6.90823e-05	4.97745e-05	0.00356901
p__Proteobacteria;c__Gammaproteobacteria;o__Burkholderiales;f__Hydrogenophilaceae;g__Thiobacillus;	0	0	9.13669e-05	6.25471e-05	0.000729398
p__Firmicutes;c__Clostridia;o__Lachnospirales;f__Lachnospiraceae;g__Roseburia;	0	0	4.23408e-05	6.42873e-05	0.034843
p__Proteobacteria;c__Gammaproteobacteria;o__Burkholderiales;f__Rhodocyclaceae;g__Sulfuritalea;	0	0	3.78839e-05	5.85369e-05	0.0349831
p__Chloroflexi;c__Ktedonobacteria;o__Ktedonobacterales;f__Ktedonobacteraceae;g__1959-1;	0	0	5.12546e-05	4.70388e-05	0.000738058
p__Actinobacteriota;c__Thermoleophilia;o__Solirubrobacterales;f__67-14;g__unidentified_67-14;	0	0	4.90262e-05	5.43834e-05	0.00585805
p__Bacteroidota;c__Bacteroidia;o__Chitinophagales;f__Saprospiraceae;g__Phaeodactylibacter;	0	0	4.01123e-05	5.23148e-05	0.0148663
p__Proteobacteria;c__Gammaproteobacteria;o__Pseudomonadales;f__Moraxellaceae;g__Paraperlucidibaca;	2.22846e-06	7.04702e-06	6.01685e-05	4.58508e-05	0.00140144
p__Campylobacterota;c__Campylobacteria;o__Campylobacterales;f__Sulfurospirillaceae;g__Sulfurospirillum;	0	0	4.45692e-05	6.21488e-05	0.0349831
p__Proteobacteria;c__Alphaproteobacteria;o__Azospirillales;f__unidentified_Azospirillales;g__Stella;	0	0	4.90262e-05	5.0161e-05	0.00215452
p__Myxococcota;c__Myxococcia;o__Myxococcales;f__Anaeromyxobacteraceae;g__Anaeromyxobacter;	0	0	4.45692e-05	4.92731e-05	0.00594337
p__Chloroflexi;c__Anaerolineae;o__Anaerolineales;f__Anaerolineaceae;g__UTCFX1;	0	0	4.67977e-05	5.0871e-05	0.00217761
p__Actinobacteriota;c__Actinobacteria;o__Micrococcales;f__Micrococcaceae;g__Garicola;	0	0	4.23408e-05	4.3883e-05	0.00582976
p__Firmicutes;c__Clostridia;o__Oscillospirales;f__Ruminococcaceae;g__Subdoligranulum;	0	0	4.90262e-05	5.63761e-05	0.0148663
p__Proteobacteria;c__Alphaproteobacteria;o__Acetobacterales;f__Acetobacteraceae;g__Rhodovastum;	0	0	2.67415e-05	4.3058e-05	0.0344238
p__Firmicutes;c__Clostridia;o__Peptostreptococcales-Tissierellales;f__Peptostreptococcaceae;g__Sporacetigenium;	0	0	1.33708e-05	1.8792e-05	0.0347031
p__unidentified_Bacteria;c__unidentified_Bacteria;o__Gemmatimonadales;f__Gemmatimonadaceae;g__unidentified_Gemmatimonadaceae;	0	0	2.897e-05	4.46311e-05	0.034843
p__Proteobacteria;c__Gammaproteobacteria;o__Xanthomonadales;f__Rhodanobacteraceae;g__Dyella;	0	0	2.45131e-05	4.12917e-05	0.0146716
p__Actinobacteriota;c__Actinobacteria;o__Micromonosporales;f__Micromonosporaceae;g__Dactylosporangium;	6.68539e-06	2.1141e-05	3.78839e-05	4.07537e-05	0.0186175
p__Proteobacteria;c__Gammaproteobacteria;o__Legionellales;f__Legionellaceae;g__Legionella;	0	0	5.34831e-05	4.35676e-05	0.000738058
p__Myxococcota;c__Myxococcia;o__Myxococcales;f__Vulgatibacteraceae;g__Vulgatibacter;	0	0	3.11985e-05	3.18635e-05	0.00585805
p__unidentified_Bacteria;c__Alphaproteobacteria;o__unidentified_Alphaproteobacteria;f__unidentified_Alphaproteobacteria;g__unidentified_Alphaproteobacteria;	0	0	6.23969e-05	4.43209e-05	0.000215121
p__Bacteroidota;c__Bacteroidia;o__Flavobacteriales;f__Weeksellaceae;g__Elizabethkingia;	4.01123e-05	2.93391e-05	4.45692e-06	1.4094e-05	0.00665294
k__Archaea;p__Crenarchaeota;c__Nitrososphaeria;o__Nitrososphaerales;f__Nitrososphaeraceae;g__Candidatus_Nitrocosmicus;	0	0	8.91385e-06	1.15077e-05	0.0335897
p__Proteobacteria;c__Gammaproteobacteria;o__Burkholderiales;f__Comamonadaceae;g__Leptothrix;	0	0	2.45131e-05	3.55469e-05	0.0148012
p__Proteobacteria;c__Gammaproteobacteria;o__Burkholderiales;f__Sutterellaceae;g__Sutterella;	0	0	2.22846e-05	3.78766e-05	0.034843
p__Proteobacteria;c__Gammaproteobacteria;o__Burkholderiales;f__Alcaligenaceae;g__Achromobacter;	3.56554e-05	2.81881e-05	6.68539e-06	1.5041e-05	0.0175799
p__Firmicutes;c__Bacilli;o__Erysipelotrichales;f__Erysipelatoclostridiaceae;g__Erysipelotrichaceae_UCG-003;	0	0	2.67415e-05	3.60861e-05	0.0146716
p__Actinobacteriota;c__Actinobacteria;o__Micromonosporales;f__Micromonosporaceae;g__Luedemannella;	0	0	3.11985e-05	3.66926e-05	0.00591486
p__unidentified_Bacteria;c__Anaerolineae;o__Ardenticatenales;f__unidentified_Ardenticatenales;g__unidentified_Ardenticatenales;	0	0	2.00562e-05	3.55469e-05	0.034843
p__Proteobacteria;c__Alphaproteobacteria;o__Rhizobiales;f__unidentified_Rhizobiales;g__Phreatobacter;	6.68539e-06	2.1141e-05	4.67977e-05	4.26071e-05	0.00406722
p__Actinobacteriota;c__Actinobacteria;o__Streptosporangiales;f__Thermomonosporaceae;g__Actinocorallia;	0	0	4.90262e-05	4.04138e-05	0.00209745
p__Planctomycetes;c__unidentified_Planctomycetes;o__Pirellulales;f__Pirellulaceae;g__Pirellula;	0	0	2.22846e-05	3.15152e-05	0.0344238
p__Firmicutes;c__Clostridia;o__Oscillospirales;f__Ruminococcaceae;g__Paludicola;	2.45131e-05	3.55469e-05	0	0	0.034843
p__Actinobacteriota;c__Actinobacteria;o__Propionibacteriales;f__Propionibacteriaceae;g__Luteococcus;	0	0	1.78277e-05	2.93391e-05	0.034843
p__Myxococcota;c__Polyangia;o__Polyangiales;f__Polyangiaceae;g__Aetherobacter;	0	0	4.45692e-05	3.32199e-05	0.000733719
p__Bacteroidota;c__Bacteroidia;o__Bacteroidales;f__Dysgonomonadaceae;g__Proteiniphilum;	0	0	1.55992e-05	2.78929e-05	0.0344238
p__Chloroflexi;c__Ktedonobacteria;o__Ktedonobacterales;f__Ktedonobacteraceae;g__1921-2;	0	0	3.34269e-05	2.82858e-05	0.000703836
p__Firmicutes;c__Clostridia;o__Lachnospirales;f__Lachnospiraceae;g__[Eubacterium]_eligens_group;	0	0	2.67415e-05	3.75841e-05	0.0347031
p__Firmicutes;c__Clostridia;o__Clostridiales;f__Clostridiaceae;g__Clostridium_sensu_stricto_3;	0	0	2.22846e-05	2.34901e-05	0.00582976
p__Firmicutes;c__Bacilli;o__Paenibacillales;f__Paenibacillaceae;g__Ammoniphilus;	0	0	4.45692e-05	2.97128e-05	0.000217989
p__Fibrobacterota;c__Fibrobacteria;o__Fibrobacterales;f__Fibrobacteraceae;g__possible_genus_04;	0	0	2.00562e-05	3.05371e-05	0.034843
p__MBNT15;c__unidentified_MBNT15;o__unidentified_MBNT15;f__unidentified_MBNT15;g__unidentified_MBNT15;	0	0	3.34269e-05	3.67677e-05	0.0146716
p__Proteobacteria;c__Gammaproteobacteria;o__Burkholderiales;f__Burkholderiaceae;g__Mycoavidus;	0	0	2.45131e-05	3.05371e-05	0.0146716
p__Proteobacteria;c__Alphaproteobacteria;o__Rhizobiales;f__Pleomorphomonadaceae;g__Pleomorphomonas;	6.68539e-06	1.5041e-05	3.11985e-05	2.61574e-05	0.0244881
p__Bacteroidota;c__SJA-28;o__unidentified_SJA-28;f__unidentified_SJA-28;g__unidentified_SJA-28;	0	0	2.00562e-05	2.45243e-05	0.0148012
p__Verrucomicrobiota;c__Verrucomicrobiae;o__Pedosphaerales;f__Pedosphaeraceae;g__SH3-11;	0	0	2.00562e-05	2.86733e-05	0.034843
p__Verrucomicrobiota;c__Verrucomicrobiae;o__Opitutales;f__Opitutaceae;g__Lacunisphaera;	0	0	2.22846e-05	2.10101e-05	0.00566159
p__Actinobacteriota;c__Actinobacteria;o__Streptosporangiales;f__Streptosporangiaceae;g__Nonomuraea;	0	0	2.67415e-05	2.73939e-05	0.00588642
p__Bacteroidota;c__Bacteroidia;o__Bacteroidales;f__Prevotellaceae;g__Paraprevotella;	0	0	2.22846e-05	2.97128e-05	0.0347031
p__Firmicutes;c__Clostridia;o__Lachnospirales;f__Lachnospiraceae;g__Cellulosilyticum;	0	0	1.78277e-05	2.30155e-05	0.0146716
p__Chloroflexi;c__Ktedonobacteria;o__Ktedonobacterales;f__JG30-KF-AS9;g__unidentified_JG30-KF-AS9;	0	0	1.33708e-05	2.1529e-05	0.0344238
p__Chloroflexi;c__KD4-96;o__unidentified_KD4-96;f__unidentified_KD4-96;g__unidentified_KD4-96;	0	0	2.45131e-05	2.45243e-05	0.00582976
p__Verrucomicrobiota;c__Verrucomicrobiae;o__Pedosphaerales;f__Pedosphaeraceae;g__Ellin516;	0	0	2.45131e-05	2.21605e-05	0.00208615
p__Proteobacteria;c__Gammaproteobacteria;o__Burkholderiales;f__Burkholderiaceae;g__Cupriavidus;	0	0	2.00562e-05	2.45243e-05	0.0148012
p__Planctomycetota;c__Phycisphaerae;o__Phycisphaerales;f__Phycisphaeraceae;g__SM1A02;	0	0	1.55992e-05	2.36072e-05	0.034843
p__Bacteroidota;c__Bacteroidia;o__Cytophagales;f__Cytophagaceae;g__Sporocytophaga;	0	0	1.78277e-05	2.52996e-05	0.034843
p__unidentified_Bacteria;c__Bacteroidia;o__Bacteroidales;f__Rikenellaceae;g__unidentified_Rikenellaceae;	0	0	1.55992e-05	2.1141e-05	0.0344238
p__Bacteroidota;c__Bacteroidia;o__Chitinophagales;f__Chitinophagaceae;g__Filimonas;	0	0	1.55992e-05	2.1141e-05	0.0344238

## Sheet: AM vs JM_phylum
Table S6 The microbial phyla with significant differences between male adult and juvenile Chinese alligators.
Taxa	avg(AM)	sd(AM)	avg(JM)	sd(JM)	p.value
p__Campylobacterota;	0.12897	0.115791	0.00340955	0.00164269	8.69382e-05
p__Fusobacteriota;	0.221994	0.124918	0.0419151	0.0275742	5.87648e-05
p__Gracilibacteria;	0.000235846	0.000392989	0.144413	0.109323	8.65386e-05
p__Firmicutes;	0.0716952	0.0365702	0.101411	0.03683	0.02058
p__Bacteroidota;	0.0510652	0.0341873	0.147544	0.0490236	9.27865e-05
p__unidentified_Bacteria;	0.0567589	0.0324536	0.0233677	0.00478583	0.02058
p__Actinobacteriota;	0.0419675	0.0208867	0.0186366	0.00619585	0.00030001
p__Kapabacteria;	0.00011328	9.80423e-05	0.00200562	0.00108924	8.61404e-05
p__Desulfobacterota;	0.000488405	0.000431117	0.0138231	0.00559323	8.57436e-05
p__Cyanobacteria;	0.0064514	0.00531074	0.00182957	0.00234394	0.00411622
p__Acidobacteriota;	0.0076362	0.00614936	7.57677e-05	0.000153748	7.92081e-05
p__Chloroflexi;	0.00504747	0.00314394	0.000155992	0.000334847	7.92081e-05
p__Synergistota;	0.00019499	0.000149074	0.00383073	0.00183765	7.88359e-05
p__Verrucomicrobiota;	0.00211518	0.00170922	0.000327584	0.000573662	0.000964674
p__Myxococcota;	0.0019629	0.0014985	0.000467977	0.000496969	0.000677096
p__Spirochaetota;	0.000915526	0.00122145	0.000283015	0.000404145	0.0208275
p__Nitrospirota;	0.000467977	0.000310534	2.22846e-06	7.04702e-06	4.83646e-05
p__Gemmatimonadetes;	0.000922955	0.000709201	0	0	3.76887e-05
p__Bdellovibrionota;	0.000713108	0.000437617	0.00110977	0.000402332	0.0146431
p__Gemmatimonadota;	0.000562687	0.000365201	0	0	3.74791e-05
p__Planctomycetota;	0.000157849	0.000246042	6.68539e-06	2.1141e-05	0.00102037
p__Armatimonadota;	0.000181991	0.000248303	1.33708e-05	3.00819e-05	0.00233032
p__Methylomirabilota;	0.000232131	0.000266817	0	0	0.000122394
p__Latescibacterota;	9.47096e-05	0.000117967	0	0	0.000986563
p__RCP2-54;	0.000141136	0.000147003	0	0	0.000982454
k__Archaea;p__Crenarchaeota;	0.00011328	0.000132847	0	0	0.000346654
p__Candidatus_Nomurabacteria;	0	0	3.34269e-05	2.82858e-05	0.000908542
p__Elusimicrobia;	3.34269e-05	4.19606e-05	0	0	0.0131168
p__NB1-j;	6.49968e-05	9.13686e-05	0	0	0.00590004
p__Planctomycetes;	7.61391e-05	7.56952e-05	0	0	0.000354766
p__MBNT15;	6.12827e-05	4.9489e-05	0	0	0.000358049
p__Abditibacteriota;	4.27122e-05	5.24417e-05	0	0	0.0057371
p__Elusimicrobiota;	4.08551e-05	5.27636e-05	2.22846e-06	7.04702e-06	0.0377537
p__Entotheonellaeota;	2.04276e-05	3.48594e-05	0	0	0.0274852
p__GAL15;	2.22846e-05	3.00486e-05	0	0	0.0274852

## Sheet: AM vs JM_genus
Table S7 The microbial genera with significant differences between male adult and juvenile Chinese alligators.
Taxa	avg(AM)	sd(AM)	avg(JM)	sd(JM)	p.value
p__Proteobacteria;c__Gammaproteobacteria;o__Pseudomonadales;f__Moraxellaceae;g__Acinetobacter;	0.109261	0.0687265	0.0022864	0.00282772	8.69382e-05
p__Campylobacterota;c__Campylobacteria;o__Campylobacterales;f__Helicobacteraceae;g__Helicobacter;	0.11939	0.119627	1.55992e-05	3.64664e-05	5.82468e-05
p__Fusobacteriota;c__Fusobacteriia;o__Fusobacteriales;f__Fusobacteriaceae;g__Cetobacterium;	0.20107	0.118464	0.00334938	0.00552795	8.65386e-05
p__Gracilibacteria;c__unidentified_Gracilibacteria;o__unidentified_Gracilibacteria;f__unidentified_Gracilibacteria;g__unidentified_Gracilibacteria;	0.000193133	0.000357986	0.127969	0.110345	8.57436e-05
p__Firmicutes;c__Bacilli;o__Lactobacillales;f__Vagococcaceae;g__Vagococcus;	0.00917198	0.0186787	7.35392e-05	6.12996e-05	8.57436e-05
p__Fusobacteriota;c__Fusobacteriia;o__Fusobacteriales;f__Fusobacteriaceae;g__Fusobacterium;	0.0209197	0.0462106	0.0385658	0.0275969	0.00442901
p__Proteobacteria;c__Gammaproteobacteria;o__Aeromonadales;f__Aeromonadaceae;g__Aeromonas;	0.0721595	0.0294098	0.00219281	0.00167051	3.09288e-06
p__Proteobacteria;c__Gammaproteobacteria;o__Enterobacterales;f__Enterobacteriaceae;g__Plesiomonas;	0.0553123	0.0306744	0.00434773	0.0100272	3.71146e-05
p__Bacteroidota;c__Bacteroidia;o__Flavobacteriales;f__Weeksellaceae;g__Chryseobacterium;	0.000659253	0.000741808	0.0467888	0.0321215	8.69382e-05
p__Proteobacteria;c__Gammaproteobacteria;o__Enterobacterales;f__Hafniaceae;g__Edwardsiella;	0.0343053	0.0240048	0.00535945	0.00656198	5.87648e-05
p__Campylobacterota;c__Campylobacteria;o__Campylobacterales;f__Campylobacteraceae;g__Campylobacter;	0.00954525	0.0205497	0	0	3.78992e-05
p__Firmicutes;c__Clostridia;o__Clostridiales;f__Clostridiaceae;g__Clostridium_sensu_stricto_1;	0.0116623	0.00598755	0.00108749	0.00173059	3.09288e-06
p__Kapabacteria;c__unidentified_Kapabacteria;o__Kapabacteriales;f__unidentified_Kapabacteriales;g__unidentified_Kapabacteriales;	0	0	0.00198556	0.00108683	1.83159e-05
p__Proteobacteria;c__Alphaproteobacteria;o__Sphingomonadales;f__Sphingomonadaceae;g__Sphingomonas;	0.00922398	0.00873138	3.11985e-05	6.90464e-05	7.37636e-05
p__Firmicutes;c__Bacilli;o__Exiguobacterales;f__Exiguobacteraceae;g__Exiguobacterium;	0.00854615	0.00995255	6.68539e-06	2.1141e-05	4.83646e-05
p__Bacteroidota;c__Bacteroidia;o__Bacteroidales;f__Porphyromonadaceae;g__Porphyromonas;	0.00595371	0.01255	0.00694612	0.0073478	0.0376889
p__Firmicutes;c__Clostridia;o__Peptostreptococcales-Tissierellales;f__Peptostreptococcaceae;g__Romboutsia;	0.0034894	0.00146218	0.000659625	0.00117324	0.000674719
p__Proteobacteria;c__Gammaproteobacteria;o__Enterobacterales;f__Enterobacteriaceae;g__Citrobacter;	0.00834373	0.00680204	0.00479565	0.00945392	0.00442901
p__Gracilibacteria;c__unidentified_Gracilibacteria;o__Absconditabacteriales_(SR1);f__unidentified_Absconditabacteriales_(SR1);g__unidentified_Absconditabacteriales_(SR1);	3.34269e-05	5.81888e-05	0.0162121	0.00920203	5.82468e-05
p__Desulfobacterota;c__Desulfovibrionia;o__Desulfovibrionales;f__Desulfovibrionaceae;g__Desulfovibrio;	0.00019499	0.000166797	0.0124081	0.00546738	8.65386e-05
p__Proteobacteria;c__Alphaproteobacteria;o__Rhodobacterales;f__Rhodobacteraceae;g__Rubellimicrobium;	0.00476334	0.00475391	2.22846e-06	7.04702e-06	4.83646e-05
p__Firmicutes;c__Bacilli;o__Lactobacillales;f__Lactobacillaceae;g__Lactobacillus;	9.28526e-06	2.00637e-05	0.023078	0.00246543	4.78565e-05
p__Proteobacteria;c__Gammaproteobacteria;o__Burkholderiales;f__Comamonadaceae;g__Brachymonas;	2.97128e-05	3.19892e-05	0.0119512	0.00655062	7.8465e-05
p__Proteobacteria;c__Gammaproteobacteria;o__Burkholderiales;f__Neisseriaceae;g__Stenoxybacter;	0.00211518	0.00419992	0.0104069	0.00573221	0.0021623
p__unidentified_Bacteria;c__Clostridia;o__Peptostreptococcales-Tissierellales;f__Peptostreptococcaceae;g__unidentified_Peptostreptococcaceae;	6.68539e-05	6.4447e-05	0.0130075	0.00308424	8.45614e-05
p__Proteobacteria;c__Alphaproteobacteria;o__Rhizobiales;f__Rhizobiaceae;g__Mesorhizobium;	0.00265744	0.00477651	0.00458395	0.00945758	0.0441939
p__Firmicutes;c__Clostridia;o__Clostridiales;f__Clostridiaceae;g__Proteiniclasticum;	3.89981e-05	5.2154e-05	0.00858626	0.0052732	7.77272e-05
p__Firmicutes;c__Desulfitobacteriia;o__Desulfitobacteriales;f__unidentified_Desulfitobacteriales;g__TC1;	1.11423e-05	2.22846e-05	0.00631323	0.00567565	4.811e-05
p__Bacteroidota;c__Bacteroidia;o__Cytophagales;f__Hymenobacteraceae;g__Hymenobacter;	0.00263701	0.0051952	0	0	3.76887e-05
p__Firmicutes;c__Clostridia;o__Lachnospirales;f__Lachnospiraceae;g__Epulopiscium;	0.00328884	0.00476296	0.00175157	0.00347445	0.00917969
p__Firmicutes;c__Clostridia;o__Peptostreptococcales-Tissierellales;f__Fusibacteraceae;g__Fusibacter;	0	0	0.00629318	0.00436755	1.83159e-05
p__Cyanobacteria;c__Cyanobacteriia;o__Chloroplast;f__unidentified_Chloroplast;g__unidentified_Chloroplast;	0.00382181	0.00422699	0.00130142	0.00238153	0.00754006
p__Bacteroidota;c__Bacteroidia;o__Bacteroidales;f__Rikenellaceae;g__Anaerocella;	9.47096e-05	8.92018e-05	0.00650265	0.00442087	8.45614e-05
p__Actinobacteriota;c__Actinobacteria;o__Micrococcales;f__Intrasporangiaceae;g__Tetrasphaera;	0.00198519	0.00225985	0.000127022	6.64814e-05	8.53481e-05
p__Actinobacteriota;c__Actinobacteria;o__Propionibacteriales;f__Nocardioidaceae;g__Nocardioides;	0.00347826	0.00172533	0.000394438	0.000291324	8.61404e-05
p__Actinobacteriota;c__Actinobacteria;o__Micrococcales;f__Microbacteriaceae;g__Leucobacter;	0.000146707	6.88226e-05	0.00461514	0.00311718	8.26189e-05
p__Proteobacteria;c__Gammaproteobacteria;o__Burkholderiales;f__Comamonadaceae;g__Ottowia;	2.78558e-05	4.26277e-05	0.00319116	0.00145273	7.271e-05
p__Firmicutes;c__Clostridia;o__Clostridiales;f__Clostridiaceae;g__Candidatus_Arthromitus;	3.7141e-06	8.67428e-06	0.00213041	0.00373841	4.9706e-05
p__Firmicutes;c__Clostridia;o__Peptostreptococcales-Tissierellales;f__unidentified_Peptostreptococcales-Tissierellales;g__Gallicola;	5.94257e-05	0.0001858	0.000710879	0.000972979	0.000276515
p__Proteobacteria;c__Alphaproteobacteria;o__Caulobacterales;f__Caulobacteraceae;g__Brevundimonas;	0.00205761	0.00294214	9.58239e-05	3.79493e-05	8.26189e-05
p__Proteobacteria;c__Gammaproteobacteria;o__Burkholderiales;f__Aquaspirillaceae;g__Laribacter;	0.000246988	0.000468069	0.00324464	0.0042171	0.000412935
p__Proteobacteria;c__Gammaproteobacteria;o__Enterobacterales;f__Erwiniaceae;g__Pantoea;	0.0046872	0.00238888	0.000151535	0.00021728	8.65386e-05
p__Proteobacteria;c__Alphaproteobacteria;o__Sphingomonadales;f__Sphingomonadaceae;g__Qipengyuania;	0.00249773	0.00294036	0.000701966	0.000257374	0.000674719
p__Actinobacteriota;c__Actinobacteria;o__Micrococcales;f__Micrococcaceae;g__Arthrobacter;	0.00531302	0.00300384	2.45131e-05	3.85265e-05	7.41174e-05
p__Cyanobacteria;c__Cyanobacteriia;o__Cyanobacteriales;f__Chroococcidiopsaceae;g__Aliterella;	0.00041598	0.000361874	0	0	3.74791e-05
p__Firmicutes;c__Clostridia;o__Peptostreptococcales-Tissierellales;f__Peptostreptococcaceae;g__Acetoanaerobium;	6.31398e-05	6.07199e-05	0.00554664	0.00236136	8.45614e-05
p__Actinobacteriota;c__Actinobacteria;o__Propionibacteriales;f__Propionibacteriaceae;g__Microlunatus;	0.00166206	0.00150802	0	0	3.78992e-05
p__Proteobacteria;c__Alphaproteobacteria;o__Sphingomonadales;f__Sphingomonadaceae;g__Sphingosinicella;	0.00287657	0.00151259	2.22846e-06	7.04702e-06	4.83646e-05
p__Firmicutes;c__Clostridia;o__Peptostreptococcales-Tissierellales;f__Peptostreptococcaceae;g__Terrisporobacter;	0.00121451	0.000567393	0.000358782	0.000530007	0.00132828
p__Acidobacteriota;c__Blastocatellia;o__Blastocatellales;f__Blastocatellaceae;g__Blastocatella;	0.00125537	0.00209722	0	0	3.74791e-05
p__Proteobacteria;c__Gammaproteobacteria;o__Enterobacterales;f__Morganellaceae;g__Morganella;	0.00120894	0.00156022	0.00473325	0.00203382	9.27865e-05
p__Actinobacteriota;c__Actinobacteria;o__Micrococcales;f__Microbacteriaceae;g__Microbacterium;	0.00209661	0.00130797	4.67977e-05	8.0314e-05	8.18514e-05
p__Proteobacteria;c__Gammaproteobacteria;o__Burkholderiales;f__Comamonadaceae;g__Comamonas;	0.000908098	0.000646577	0.00418728	0.00130193	1.23715e-05
p__Bacteroidota;c__Bacteroidia;o__Bacteroidales;f__Paludibacteraceae;g__Paludibacter;	7.42821e-05	9.84444e-05	0.0034296	0.00156266	7.92081e-05
p__Firmicutes;c__Clostridia;o__Peptostreptococcales-Tissierellales;f__Peptostreptococcaceae;g__Proteocatella;	1.85705e-06	6.43302e-06	0.00241565	0.00141601	2.76093e-05
p__Synergistota;c__Synergistia;o__Synergistales;f__Synergistaceae;g__Fretibacterium;	1.48564e-05	2.19444e-05	0.00383073	0.00183765	6.56537e-05
p__Bacteroidota;c__Bacteroidia;o__Chitinophagales;f__Chitinophagaceae;g__Niabella;	0.000115137	0.000268903	0.00176271	0.00114719	9.24481e-05
p__Campylobacterota;c__Campylobacteria;o__Campylobacterales;f__Arcobacteraceae;g__Arcobacter;	1.67135e-05	2.35167e-05	0.00121451	0.000945704	6.59772e-05
p__Proteobacteria;c__Alphaproteobacteria;o__Rhizobiales;f__Beijerinckiaceae;g__Microvirga;	0.00172149	0.00103627	0	0	3.78992e-05
p__Actinobacteriota;c__Actinobacteria;o__Propionibacteriales;f__Propionibacteriaceae;g__Micropruina;	0.000506975	0.000505149	0	0	3.70626e-05
p__Proteobacteria;c__Gammaproteobacteria;o__Pseudomonadales;f__Pseudomonadaceae;g__Pseudomonas;	0.00222475	0.00124543	0.000715336	0.000398702	0.00025163
p__Actinobacteriota;c__Actinobacteria;o__Micrococcales;f__Dermacoccaceae;g__Kytococcus;	0.000971238	0.00126773	8.91385e-06	2.1529e-05	5.766e-05
p__Actinobacteriota;c__Actinobacteria;o__Pseudonocardiales;f__Pseudonocardiaceae;g__Pseudonocardia;	0.00104923	0.000941075	0.000164906	0.000335702	0.0016316
p__Bacteroidota;c__Bacteroidia;o__Flavobacteriales;f__Weeksellaceae;g__Cloacibacterium;	0.00012628	0.000137152	0.000909212	0.000576804	0.000111079
p__Firmicutes;c__Bacilli;o__Lactobacillales;f__Streptococcaceae;g__Lactococcus;	0.000924812	0.00126102	0.000499175	0.000939496	0.0437749
p__Proteobacteria;c__Gammaproteobacteria;o__Burkholderiales;f__Oxalobacteraceae;g__Massilia;	0.00167692	0.00116746	3.78839e-05	6.3943e-05	7.92081e-05
p__Spirochaetota;c__Spirochaetia;o__Spirochaetales;f__Spirochaetaceae;g__Treponema;	0	0	0.000278558	0.000406215	1.80795e-05
p__Deinococcota;c__Deinococci;o__Deinococcales;f__Trueperaceae;g__Truepera;	0.00115323	0.00143644	0	0	3.76887e-05
p__Campylobacterota;c__Campylobacteria;o__Campylobacterales;f__Helicobacteraceae;g__Wolinella;	0	0	0.00217944	0.00163383	1.83159e-05
p__Firmicutes;c__Bacilli;o__Staphylococcales;f__Staphylococcaceae;g__Macrococcus;	0.000178277	0.000179539	2.22846e-05	2.97128e-05	0.00851721
p__Actinobacteriota;c__Actinobacteria;o__Propionibacteriales;f__Nocardioidaceae;g__Marmoricola;	0.00127394	0.000925127	0.000124794	0.000102498	8.53481e-05
p__Bacteroidota;c__Bacteroidia;o__Chitinophagales;f__Chitinophagaceae;g__Cnuella;	0.000666682	0.00125697	0	0	3.78992e-05
p__Spirochaetota;c__Leptospirae;o__Leptospirales;f__Leptospiraceae;g__Turneriella;	0.000915526	0.00122145	0	0	3.76887e-05
p__Actinobacteriota;c__Actinobacteria;o__Frankiales;f__Geodermatophilaceae;g__Blastococcus;	0.00148007	0.00110685	8.91385e-06	2.1529e-05	5.766e-05
p__Proteobacteria;c__Gammaproteobacteria;o__Enterobacterales;f__Enterobacteriaceae;g__Raoultella;	0.00155064	0.000796682	0.000323127	0.000438233	0.000669984
p__Firmicutes;c__Bacilli;o__Staphylococcales;f__Gemellaceae;g__Gemella;	1.29994e-05	4.50311e-05	0.00134376	0.00130686	2.74451e-05
p__unidentified_Bacteria;c__Saccharimonadia;o__Saccharimonadales;f__Saccharimonadaceae;g__TM7a;	0.000141136	0.000174782	0.00136382	0.000940999	0.000147212
p__Firmicutes;c__Bacilli;o__Erysipelotrichales;f__Erysipelotrichaceae;g__[Clostridium]_innocuum_group;	0.000222846	0.00028284	0	0	0.000363013
p__Actinobacteriota;c__Actinobacteria;o__Micromonosporales;f__Micromonosporaceae;g__Actinoplanes;	0.000272987	0.000123574	0.000164906	0.000337669	0.0173406
p__Bacteroidota;c__Bacteroidia;o__Chitinophagales;f__Chitinophagaceae;g__Edaphobaculum;	0.000577543	0.00109838	0	0	0.000116927
p__Bacteroidota;c__Bacteroidia;o__Chitinophagales;f__Chitinophagaceae;g__Flavisolibacter;	0.000557115	0.00108836	0	0	0.000122394
p__unidentified_Bacteria;c__Saccharimonadia;o__Saccharimonadales;f__Saccharimonadaceae;g__TM7x;	3.7141e-06	1.2866e-05	0.00143067	0.000986067	2.76093e-05
p__Firmicutes;c__Clostridia;o__Peptococcales;f__Peptococcaceae;g__Peptococcus;	0.000284129	0.000313734	0	0	0.000121777
p__Acidobacteriota;c__Blastocatellia;o__Blastocatellales;f__Blastocatellaceae;g__JGI_0001001-H03;	0.000670396	0.000989254	2.22846e-06	7.04702e-06	4.78565e-05
p__Proteobacteria;c__Gammaproteobacteria;o__Xanthomonadales;f__Xanthomonadaceae;g__Lysobacter;	0.00106409	0.000776924	8.91385e-05	0.000103995	0.000128239
p__Proteobacteria;c__Gammaproteobacteria;o__Burkholderiales;f__Chromobacteriaceae;g__Vogesella;	3.5284e-05	3.21651e-05	0.00146856	0.00110485	7.55456e-05
p__Proteobacteria;c__Alphaproteobacteria;o__Rhizobiales;f__Rhizobiaceae;g__Allorhizobium-Neorhizobium-Pararhizobium-Rhizobium;	0.00172706	0.000883065	0.000305299	0.000149324	8.53481e-05
p__Proteobacteria;c__Gammaproteobacteria;o__Burkholderiales;f__Nitrosomonadaceae;g__Nitrosospira;	0.000161563	0.000185018	0	0	0.000361353
p__Bacteroidota;c__Bacteroidia;o__Flavobacteriales;f__Flavobacteriaceae;g__Flavobacterium;	0.00051626	0.000495376	0.00223515	0.000816228	0.000250616
p__Actinobacteriota;c__Actinobacteria;o__Micrococcales;f__Dermatophilaceae;g__Kineosphaera;	0.000152278	0.000262789	0	0	0.00011397
p__Bacteroidota;c__Bacteroidia;o__Cytophagales;f__Hymenobacteraceae;g__Adhaeribacter;	0.000809674	0.000884232	0	0	3.76887e-05
p__Actinobacteriota;c__Actinobacteria;o__Propionibacteriales;f__Propionibacteriaceae;g__Propioniciclava;	0.000310128	0.000328817	2.22846e-06	7.04702e-06	4.78565e-05
p__Bacteroidota;c__Bacteroidia;o__Chitinophagales;f__Chitinophagaceae;g__Taibaiella;	7.79962e-05	9.43066e-05	0.000594999	0.000620071	0.000627831
p__Actinobacteriota;c__Actinobacteria;o__Kineosporiales;f__Kineosporiaceae;g__Quadrisphaera;	0.000631398	0.000604367	2.22846e-06	7.04702e-06	4.811e-05
p__Proteobacteria;c__Gammaproteobacteria;o__Burkholderiales;f__Comamonadaceae;g__Malikia;	7.0568e-05	7.4113e-05	0.00138387	0.000965464	8.14697e-05
p__Proteobacteria;c__Gammaproteobacteria;o__Xanthomonadales;f__Xanthomonadaceae;g__Thermomonas;	0.000200562	0.000152332	0.00232429	0.000505014	8.65386e-05
p__Firmicutes;c__Clostridia;o__Clostridiales;f__Clostridiaceae;g__Clostridium_sensu_stricto_2;	0.000206133	0.000188404	0.000650711	0.00087273	0.00600864
p__Proteobacteria;c__Gammaproteobacteria;o__Xanthomonadales;f__Xanthomonadaceae;g__Stenotrophomonas;	0.00152093	0.0007505	4.45692e-06	9.39602e-06	5.79528e-05
p__Desulfobacterota;c__Desulfovibrionia;o__Desulfovibrionales;f__Desulfomicrobiaceae;g__Desulfomicrobium;	1.29994e-05	2.76354e-05	0.000490262	0.000341697	4.83646e-05
p__Proteobacteria;c__Gammaproteobacteria;o__Burkholderiales;f__Nitrosomonadaceae;g__MND1;	0.000800389	0.000861166	0	0	3.74791e-05
p__Actinobacteriota;c__Rubrobacteria;o__Rubrobacterales;f__Rubrobacteriaceae;g__Rubrobacter;	0.00160635	0.00102203	0	0	3.78992e-05
p__Nitrospirota;c__Nitrospira;o__Nitrospirales;f__Nitrospiraceae;g__unidentified_Nitrospiraceae;	2.97128e-05	3.46971e-05	0	0	0.0130332
p__Gemmatimonadetes;c__unidentified_Gemmatimonadetes;o__Gemmatimonadales;f__Gemmatimonadaceae;g__Roseisolibacter;	0.000486548	0.000499461	0	0	3.76887e-05
p__Proteobacteria;c__Alphaproteobacteria;o__Acetobacterales;f__Acetobacteraceae;g__Rubritepida;	0.000449406	0.000427581	0	0	3.78992e-05
p__Proteobacteria;c__Gammaproteobacteria;o__Enterobacterales;f__Yersiniaceae;g__Serratia;	0.000831959	0.000553769	7.35392e-05	8.07252e-05	8.49541e-05
p__Bacteroidota;c__Bacteroidia;o__Chitinophagales;f__Chitinophagaceae;g__Sediminibacterium;	0	0	0.000503632	0.000413211	1.81974e-05
p__Actinobacteriota;c__Actinobacteria;o__Micrococcales;f__Cellulomonadaceae;g__Cellulomonas;	0.000694537	0.000562866	0	0	3.74791e-05
p__Firmicutes;c__Bacilli;o__Lactobacillales;f__Carnobacteriaceae;g__Trichococcus;	9.09955e-05	0.000164982	0	0	0.000949991
p__Proteobacteria;c__Gammaproteobacteria;o__Burkholderiales;f__Rhodocyclaceae;g__Propionivibrio;	0.000358411	0.000181404	0.00147524	0.000527225	0.000113087
p__Bacteroidota;c__Bacteroidia;o__Sphingobacteriales;f__Sphingobacteriaceae;g__Pedobacter;	0.000566401	0.000311762	0.000129251	0.000133625	0.000955073
p__Acidobacteriota;c__Blastocatellia;o__Pyrinomonadales;f__Pyrinomonadaceae;g__RB41;	0.000867243	0.000780596	0	0	0.000122394
p__Bacteroidota;c__Bacteroidia;o__Chitinophagales;f__Chitinophagaceae;g__Ferruginibacter;	0.000148564	0.000151539	0	0	0.000119941
p__Bacteroidota;c__Bacteroidia;o__Flavobacteriales;f__Crocinitomicaceae;g__Fluviicola;	7.42821e-06	1.45148e-05	0.000557115	0.000659313	4.73525e-05
p__Firmicutes;c__Clostridia;o__Peptostreptococcales-Tissierellales;f__Acidaminobacteraceae;g__Acidaminobacter;	9.28526e-06	2.59504e-05	0.000367696	0.000244398	3.78992e-05
p__Firmicutes;c__Clostridia;o__Lachnospirales;f__Lachnospiraceae;g__Lachnospiraceae_NK4A136_group;	0	0	0.000256273	0.00071906	0.00794341
p__Proteobacteria;c__Gammaproteobacteria;o__Burkholderiales;f__Methylophilaceae;g__Methylobacillus;	3.34269e-05	6.26713e-05	0.000706422	0.000581496	5.79528e-05
p__Proteobacteria;c__Gammaproteobacteria;o__Burkholderiales;f__Comamonadaceae;g__Polaromonas;	0.000122565	9.28593e-05	0.000267415	0.000709462	0.0161182
p__Actinobacteriota;c__Coriobacteriia;o__Coriobacteriales;f__Eggerthellaceae;g__Paraeggerthella;	0.000272987	0.00019707	0.000109195	9.53881e-05	0.0157381
p__Bacteroidota;c__Bacteroidia;o__Cytophagales;f__Spirosomaceae;g__Dyadobacter;	0.000605399	0.00027224	6.23969e-05	0.000189616	0.000386713
p__Bdellovibrionota;c__Bdellovibrionia;o__Bdellovibrionales;f__Bdellovibrionaceae;g__Bdellovibrio;	0.000310128	0.000248234	0.000766591	0.000237517	0.001527
p__Cyanobacteria;c__Cyanobacteriia;o__Cyanobacteriales;f__Nostocaceae;g__Scytonema_UTEX_2349;	0.000120708	0.000123696	0	0	0.000363013
p__Acidobacteriota;c__Acidobacteriae;o__Bryobacterales;f__Bryobacteraceae;g__Bryobacter;	0.000714965	0.000517015	1.11423e-05	3.52351e-05	4.78565e-05
p__Proteobacteria;c__Alphaproteobacteria;o__Rhodobacterales;f__Rhodobacteraceae;g__Rhodobacter;	0.000206133	0.000129287	0.000860186	0.000392108	0.00014785
p__Bacteroidota;c__Bacteroidia;o__Sphingobacteriales;f__Lentimicrobiaceae;g__Lentimicrobium;	0.000103995	0.000107225	4.45692e-06	1.4094e-05	0.000448305
p__Proteobacteria;c__Alphaproteobacteria;o__Rhizobiales;f__Devosiaceae;g__Devosia;	0.000861672	0.000393319	7.57677e-05	0.000161108	0.000127274
p__Acidobacteriota;c__Acidobacteriae;o__Solibacterales;f__Solibacteraceae;g__Candidatus_Solibacter;	5.75686e-05	6.40664e-05	0	0	0.00587953
p__Bacteroidota;c__Bacteroidia;o__Bacteroidales;f__Marinifilaceae;g__Butyricimonas;	0	0	0.000233989	0.000599457	1.69335e-05
p__Proteobacteria;c__Gammaproteobacteria;o__Burkholderiales;f__Rhodocyclaceae;g__Dechloromonas;	0.000128137	6.79423e-05	1.78277e-05	3.60861e-05	0.000413646
p__Firmicutes;c__Bacilli;o__Lactobacillales;f__Enterococcaceae;g__Enterococcus;	0.000148564	0.000148834	3.78839e-05	5.56372e-05	0.018912
p__Acidobacteriota;c__Blastocatellia;o__Blastocatellales;f__Blastocatellaceae;g__Aridibacter;	0.000302699	0.000524213	0	0	3.68557e-05
p__Proteobacteria;c__Gammaproteobacteria;o__Burkholderiales;f__Nitrosomonadaceae;g__Ellin6067;	0.000430836	0.000197804	8.91385e-06	2.81881e-05	5.50899e-05
p__Actinobacteriota;c__Actinobacteria;o__Corynebacteriales;f__Mycobacteriaceae;g__Mycobacterium;	0.000436407	0.000342667	1.55992e-05	4.20859e-05	0.000102463
p__Proteobacteria;c__Gammaproteobacteria;o__Burkholderiales;f__Chromobacteriaceae;g__Crenobacter;	0.000577543	0.000336418	0.000100281	8.8673e-05	8.45614e-05
p__Myxococcota;c__Polyangia;o__Polyangiales;f__Phaselicystidaceae;g__Phaselicystis;	0.000345412	0.000481668	0	0	3.70626e-05
p__Actinobacteriota;c__Actinobacteria;o__Micrococcales;f__Micrococcaceae;g__Paenarthrobacter;	0.000417837	0.000232585	0	0	3.70626e-05
p__Proteobacteria;c__Gammaproteobacteria;o__Burkholderiales;f__Neisseriaceae;g__Vitreoscilla;	2.78558e-05	4.04541e-05	0.00069528	0.000469307	6.69554e-05
p__Proteobacteria;c__Gammaproteobacteria;o__Burkholderiales;f__Comamonadaceae;g__Variovorax;	0.000570115	0.000255406	0.000153764	0.000447601	0.00154925
p__Firmicutes;c__Clostridia;o__Peptostreptococcales-Tissierellales;f__unidentified_Peptostreptococcales-Tissierellales;g__Gottschalkia;	0	0	0.000456835	0.000476825	1.83159e-05
p__Cyanobacteria;c__Cyanobacteriia;o__Cyanobacteriales;f__Nostocaceae;g__Calothrix_PCC-6303;	0.000102138	9.75808e-05	0	0	0.000119941
p__Proteobacteria;c__Gammaproteobacteria;o__Steroidobacterales;f__Steroidobacteraceae;g__Steroidobacter;	0.000350983	0.000299602	7.57677e-05	0.000165167	0.00210588
p__Cyanobacteria;c__Cyanobacteriia;o__Cyanobacteriales;f__Xenococcaceae;g__Pleurocapsa_PCC-7319;	0.000317556	0.000462409	0	0	3.72704e-05
p__Cyanobacteria;c__Cyanobacteriia;o__Cyanobacteriales;f__Chroococcidiopsaceae;g__Chroococcidiopsis_PCC_7203;	0.000133708	8.49902e-05	0	0	0.000121163
p__Chloroflexi;c__Chloroflexia;o__Chloroflexales;f__Herpetosiphonaceae;g__Herpetosiphon;	0.000323127	0.000448771	4.90262e-05	0.000147371	0.00235911
p__Actinobacteriota;c__Thermoleophilia;o__Solirubrobacterales;f__Solirubrobacteraceae;g__Solirubrobacter;	0.000703823	0.000370032	6.68539e-06	1.5041e-05	5.79528e-05
p__Firmicutes;c__Clostridia;o__Oscillospirales;f__Oscillospiraceae;g__NK4A214_group;	1.85705e-05	2.82414e-05	0.000256273	0.000480399	0.000750923
p__Proteobacteria;c__Gammaproteobacteria;o__Xanthomonadales;f__Xanthomonadaceae;g__Luteimonas;	6.31398e-05	9.72912e-05	0.00081116	0.000384864	8.18514e-05
p__Actinobacteriota;c__Acidimicrobiia;o__Microtrichales;f__Microtrichaceae;g__IMCC26207;	2.22846e-05	2.85066e-05	0	0	0.00553694
p__Firmicutes;c__Clostridia;o__Peptostreptococcales-Tissierellales;f__Peptostreptococcaceae;g__Paeniclostridium;	0.000191276	0.000102103	6.68539e-06	2.1141e-05	7.39036e-05
p__Bacteroidota;c__Rhodothermia;o__Rhodothermales;f__Rhodothermaceae;g__Rubrivirga;	9.28526e-05	0.000137973	0	0	0.00247775
p__Actinobacteriota;c__Actinobacteria;o__Micrococcales;f__Intrasporangiaceae;g__Arsenicicoccus;	0.000265558	0.000431431	0	0	3.72704e-05
p__Proteobacteria;c__Gammaproteobacteria;o__Alteromonadales;f__Alteromonadaceae;g__Rheinheimera;	2.97128e-05	4.59e-05	0.000677452	0.000496102	5.73683e-05
p__Cyanobacteria;c__Cyanobacteriia;o__Cyanobacteriales;f__Phormidiaceae;g__Tychonema_CCAP_1459-11B;	0.000204276	0.000400992	0	0	0.000118126
p__Actinobacteriota;c__Acidimicrobiia;o__Microtrichales;f__Iamiaceae;g__Iamia;	0.000583114	0.000299256	4.01123e-05	7.03134e-05	9.05032e-05
p__Proteobacteria;c__Alphaproteobacteria;o__Caulobacterales;f__Hyphomonadaceae;g__SWB02;	3.15699e-05	3.07295e-05	6.68539e-06	2.1141e-05	0.0410115
p__Desulfobacterota;c__Desulfovibrionia;o__Desulfovibrionales;f__Desulfovibrionaceae;g__Bilophila;	0.000237703	0.000331262	0.000588314	0.000431374	0.0376348
p__Proteobacteria;c__Alphaproteobacteria;o__Acetobacterales;f__Acetobacteraceae;g__Craurococcus-Caldovatus;	0.000324984	0.000296167	0	0	3.72704e-05
p__Proteobacteria;c__Gammaproteobacteria;o__Xanthomonadales;f__Xanthomonadaceae;g__Arenimonas;	0.000233989	0.000124439	0.000113652	9.30455e-05	0.00664342
p__Bacteroidota;c__Bacteroidia;o__Chitinophagales;f__Chitinophagaceae;g__Puia;	7.79962e-05	6.75258e-05	0	0	0.000982454
p__Proteobacteria;c__Alphaproteobacteria;o__Sphingomonadales;f__Sphingomonadaceae;g__MN_122.2a;	0.000230274	0.000231654	0	0	3.76887e-05
p__Bacteroidota;c__Bacteroidia;o__Cytophagales;f__Spirosomaceae;g__Emticicia;	1.67135e-05	2.70854e-05	0.000539288	0.000396112	5.766e-05
p__Actinobacteriota;c__Actinobacteria;o__Actinomycetales;f__Actinomycetaceae;g__Mobiluncus;	0.000111423	0.000170511	0.00066631	0.000311887	0.00039451
p__Cyanobacteria;c__Cyanobacteriia;o__Cyanobacteriales;f__Coleofasciculaceae;g__Microcoleus_SAG_1449-1a;	8.72814e-05	6.81635e-05	0	0	0.000119334
p__Actinobacteriota;c__Thermoleophilia;o__Gaiellales;f__Gaiellaceae;g__Gaiella;	0.000636969	0.000316789	2.22846e-06	7.04702e-06	4.78565e-05
p__Chloroflexi;c__Chloroflexia;o__Thermomicrobiales;f__JG30-KF-CM45;g__unidentified_JG30-KF-CM45;	0.000237703	0.000398224	1.11423e-05	2.40701e-05	0.00128413
p__Actinobacteriota;c__Actinobacteria;o__Micrococcales;f__Sanguibacteraceae;g__Sanguibacter;	0.000449406	0.000357165	0	0	3.78992e-05
p__Proteobacteria;c__Alphaproteobacteria;o__Rhizobiales;f__Rhizobiaceae;g__Aureimonas;	0.000323127	0.000321464	0	0	3.68557e-05
p__Proteobacteria;c__Alphaproteobacteria;o__Rhizobiales;f__Beijerinckiaceae;g__Methylobacterium-Methylorubrum;	0.000506975	0.00023966	2.897e-05	4.46311e-05	8.31838e-05
p__Proteobacteria;c__Gammaproteobacteria;o__unidentified_Gammaproteobacteria;f__unidentified_Gammaproteobacteria;g__Acidibacter;	0.00014485	0.000102121	1.33708e-05	4.22821e-05	0.00025302
p__Bacteroidota;c__Bacteroidia;o__Chitinophagales;f__Chitinophagaceae;g__Terrimonas;	0.000124422	0.000103421	2.22846e-06	7.04702e-06	0.000627385
p__Proteobacteria;c__Gammaproteobacteria;o__Burkholderiales;f__Rhodocyclaceae;g__Thauera;	0	0	0.000149307	0.000142517	1.79622e-05
p__Actinobacteriota;c__Coriobacteriia;o__Coriobacteriales;f__Eggerthellaceae;g__Gordonibacter;	7.42821e-05	4.59e-05	0.000465749	0.000378831	0.000590778
p__Firmicutes;c__Negativicutes;o__Acidaminococcales;f__Acidaminococcaceae;g__Succinispira;	0.00020799	0.000338275	0	0	0.000119941
p__Proteobacteria;c__Alphaproteobacteria;o__Sphingomonadales;f__Sphingomonadaceae;g__Sphingorhabdus;	0.000313842	0.000187523	1.33708e-05	2.81881e-05	6.50101e-05
p__Myxococcota;c__Polyangia;o__Polyangiales;f__Sandaracinaceae;g__Sandaracinus;	7.42821e-06	1.45148e-05	8.691e-05	8.09981e-05	0.00302645
p__Proteobacteria;c__Alphaproteobacteria;o__Rhodobacterales;f__Rhodobacteraceae;g__Gemmobacter;	0.000157849	0.000102103	0.000503632	0.000302685	0.00496162
p__Actinobacteriota;c__Actinobacteria;o__Micrococcales;f__Intrasporangiaceae;g__Aquipuribacter;	0.000280415	0.000336015	0	0	3.72704e-05
p__Verrucomicrobiota;c__Verrucomicrobiae;o__Chthoniobacterales;f__Chthoniobacteraceae;g__Chthoniobacter;	0.0002897	0.000306584	0	0	3.68557e-05
p__Myxococcota;c__Polyangia;o__Haliangiales;f__Haliangiaceae;g__Haliangium;	0.000391838	0.000236308	0.000124794	0.000283287	0.00502555
p__Actinobacteriota;c__Actinobacteria;o__Streptomycetales;f__Streptomycetaceae;g__Streptomyces;	0.000555258	0.000335612	9.13669e-05	0.000216937	0.00103609
p__Actinobacteriota;c__Actinobacteria;o__Frankiales;f__Geodermatophilaceae;g__Geodermatophilus;	0.000388124	0.000341082	0	0	3.70626e-05
p__Bacteroidota;c__Bacteroidia;o__Chitinophagales;f__Chitinophagaceae;g__Parasegetibacter;	0.000142993	0.000311906	0	0	0.00247775
p__Cyanobacteria;c__Cyanobacteriia;o__Leptolyngbyales;f__Leptolyngbyaceae;g__Leptolyngbya_PCC-6306;	5.94257e-05	5.56778e-05	0	0	0.000974269
p__Proteobacteria;c__Gammaproteobacteria;o__Burkholderiales;f__Burkholderiaceae;g__Burkholderia-Caballeronia-Paraburkholderia;	2.22846e-05	2.32755e-05	0.000151535	0.000116412	0.000186147
p__Proteobacteria;c__Alphaproteobacteria;o__Acetobacterales;f__Acetobacteraceae;g__Roseomonas;	0.000350983	0.000274928	2.45131e-05	4.97745e-05	0.000126129
p__Actinobacteriota;c__Actinobacteria;o__Frankiales;f__Nakamurellaceae;g__Nakamurella;	0.000263701	0.000240733	2.22846e-06	7.04702e-06	4.7604e-05
p__Actinobacteriota;c__Actinobacteria;o__Propionibacteriales;f__Propionibacteriaceae;g__Aestuariimicrobium;	9.28526e-06	1.76708e-05	0.000200562	0.000174207	0.000514765
p__Proteobacteria;c__Gammaproteobacteria;o__Burkholderiales;f__Comamonadaceae;g__Ramlibacter;	0.000408551	0.000205637	0.000120337	8.08276e-05	0.000665271
p__Proteobacteria;c__Alphaproteobacteria;o__Sphingomonadales;f__Sphingomonadaceae;g__Altererythrobacter;	0.000248845	0.000292543	0	0	3.68557e-05
p__Proteobacteria;c__Gammaproteobacteria;o__Xanthomonadales;f__Xanthomonadaceae;g__Pseudoxanthomonas;	0.000432693	0.000248598	1.78277e-05	2.93391e-05	0.000110586
p__Proteobacteria;c__Alphaproteobacteria;o__Dongiales;f__Dongiaceae;g__Dongia;	0.00052926	0.000330688	4.45692e-06	9.39602e-06	5.766e-05
p__Cyanobacteria;c__Cyanobacteriia;o__unidentified_Cyanobacteriia;f__unidentified_Cyanobacteriia;g__CENA359;	5.57115e-05	7.7488e-05	0	0	0.00587953
p__Proteobacteria;c__Alphaproteobacteria;o__Caulobacterales;f__Caulobacteraceae;g__PMMR1;	0.000389981	0.000368447	0	0	0.000363013
p__unidentified_Bacteria;c__Chloroflexia;o__Chloroflexales;f__Roseiflexaceae;g__unidentified_Roseiflexaceae;	0.00012628	0.000142004	0	0	0.000358049
p__Actinobacteriota;c__Acidimicrobiia;o__Microtrichales;f__Ilumatobacteraceae;g__Ilumatobacter;	0.000369553	0.000224955	1.78277e-05	5.63761e-05	0.000112451
p__Proteobacteria;c__Gammaproteobacteria;o__Burkholderiales;f__Aquaspirillaceae;g__Aquaspirillum;	0	0	0.000118108	0.00012432	7.47617e-05
p__Bacteroidota;c__Bacteroidia;o__Cytophagales;f__Spirosomaceae;g__Spirosoma;	0.000154135	0.000210438	2.22846e-06	7.04702e-06	6.23867e-05
p__Firmicutes;c__Clostridia;o__Clostridiales;f__Clostridiaceae;g__Clostridium_sensu_stricto_4;	0.000165278	0.000263068	0	0	3.64447e-05
p__Cyanobacteria;c__Cyanobacteriia;o__Cyanobacteriales;f__Coleofasciculaceae;g__Wilmottia_Ant-Ph58;	0.000193133	0.000278713	0	0	3.54327e-05
p__Bacteroidota;c__Bacteroidia;o__Cytophagales;f__Spirosomaceae;g__Runella;	1.85705e-06	6.43302e-06	0.000285243	0.000231541	2.67962e-05
p__Actinobacteriota;c__Actinobacteria;o__Pseudonocardiales;f__Pseudonocardiaceae;g__Lechevalieria;	0.000241417	0.000296224	8.46816e-05	0.00023812	0.0126489
p__Proteobacteria;c__Alphaproteobacteria;o__Azospirillales;f__Azospirillaceae;g__Skermanella;	0.000347269	0.000260134	0	0	3.66497e-05
p__Firmicutes;c__Clostridia;o__Oscillospirales;f__Ruminococcaceae;g__Anaerotruncus;	0	0	0.000196105	0.000282428	0.000279731
p__Actinobacteriota;c__Acidimicrobiia;o__Microtrichales;f__Ilumatobacteraceae;g__CL500-29_marine_group;	0.000118851	6.87406e-05	0	0	3.54327e-05
p__Firmicutes;c__Bacilli;o__Bacillales;f__Planococcaceae;g__Kurthia;	9.09955e-05	7.44928e-05	0.000414494	0.000319361	0.00399077
p__Actinobacteriota;c__Thermoleophilia;o__Solirubrobacterales;f__Solirubrobacteraceae;g__Conexibacter;	0.000198705	0.000250227	0.000358782	0.000224438	0.0268335
p__Gemmatimonadetes;c__unidentified_Gemmatimonadetes;o__Gemmatimonadales;f__Gemmatimonadaceae;g__Gemmatimonas;	0.000369553	0.00027662	0	0	3.76887e-05
p__Bacteroidota;c__Bacteroidia;o__Cytophagales;f__Spirosomaceae;g__Larkinella;	0.000128137	0.00025781	0	0	0.00241214
p__Cyanobacteria;c__Cyanobacteriia;o__Cyanobacteriales;f__Chroococcidiopsaceae;g__Chroococcidiopsis_SAG_2023;	0.000133708	0.000204463	0	0	0.000348266
p__Firmicutes;c__Negativicutes;o__Acidaminococcales;f__Acidaminococcaceae;g__Acidaminococcus;	8.54244e-05	0.000247757	0	0	0.0277298
p__Proteobacteria;c__Gammaproteobacteria;o__Cardiobacteriales;f__Wohlfahrtiimonadaceae;g__Wohlfahrtiimonas;	1.85705e-06	6.43302e-06	0.000120337	0.000265593	0.00750686
p__Desulfobacterota;c__Desulfobulbia;o__Desulfobulbales;f__Desulfobulbaceae;g__Desulfobulbus;	1.67135e-05	3.93223e-05	0.000222846	0.000239783	0.000220316
p__Actinobacteriota;c__Actinobacteria;o__Micrococcales;f__Microbacteriaceae;g__Agromyces;	0.000438264	0.000228119	0	0	3.72704e-05
p__Bacteroidota;c__Bacteroidia;o__Flavobacteriales;f__Flavobacteriaceae;g__Myroides;	3.7141e-06	1.2866e-05	0.000153764	0.000264187	0.000736613
p__Proteobacteria;c__Alphaproteobacteria;o__Reyranellales;f__Reyranellaceae;g__Reyranella;	0.000219132	0.000146849	0	0	3.72704e-05
p__Proteobacteria;c__Alphaproteobacteria;o__Rhizobiales;f__unidentified_Rhizobiales;g__Nordella;	0.000241417	0.000278632	1.11423e-05	3.52351e-05	0.00170412
p__Bacteroidota;c__Chlorobia;o__Chlorobiales;f__Chlorobiaceae;g__Chlorobium;	2.97128e-05	3.95608e-05	0	0	0.0131588
p__Actinobacteriota;c__Actinobacteria;o__Propionibacteriales;f__Propionibacteriaceae;g__Cutibacterium;	3.7141e-06	1.2866e-05	0.000140393	0.000251914	0.000910436
p__Bacteroidota;c__Bacteroidia;o__Cytophagales;f__Cytophagaceae;g__Rhodocytophaga;	0.000308271	0.000250475	0	0	3.76887e-05
p__Myxococcota;c__Polyangia;o__Polyangiales;f__Polyangiaceae;g__Pajaroellobacter;	0.000150421	0.00020821	4.45692e-06	9.39602e-06	0.000324194
p__Bacteroidota;c__Bacteroidia;o__Cytophagales;f__Spirosomaceae;g__Leadbetterella;	3.34269e-05	2.92877e-05	0.000267415	0.000193704	8.07105e-05
p__Proteobacteria;c__Gammaproteobacteria;o__Burkholderiales;f__Rhodocyclaceae;g__Candidatus_Accumulibacter;	3.7141e-06	1.2866e-05	0.000271872	0.000160971	3.16669e-05
p__Firmicutes;c__Clostridia;o__Peptostreptococcales-Tissierellales;f__Anaerovoracaceae;g__Anaerovorax;	1.85705e-05	3.40403e-05	0.000287472	0.000183298	0.000101014
p__Proteobacteria;c__Alphaproteobacteria;o__Sphingomonadales;f__Sphingomonadaceae;g__Sphingoaurantiacus;	0.000139279	0.000119488	0	0	3.72704e-05
p__Firmicutes;c__Clostridia;o__Peptostreptococcales-Tissierellales;f__Anaerovoracaceae;g__Amnipila;	5.57115e-06	1.9299e-05	0.000102509	0.00022413	0.0071998
p__Proteobacteria;c__Alphaproteobacteria;o__Sphingomonadales;f__Sphingomonadaceae;g__Novosphingobium;	0.000274844	0.000177346	3.78839e-05	8.40734e-05	0.000487814
p__Bacteroidota;c__Bacteroidia;o__Chitinophagales;f__Chitinophagaceae;g__Flaviaesturariibacter;	0.000111423	0.000207748	0	0	0.000970194
p__Bacteroidota;c__Bacteroidia;o__Cytophagales;f__Spirosomaceae;g__Rudanella;	7.61391e-05	0.000201675	0	0	0.0057371
p__Proteobacteria;c__Gammaproteobacteria;o__Burkholderiales;f__Nitrosomonadaceae;g__mle1-7;	2.59987e-05	2.97971e-05	0	0	0.00583864
p__Firmicutes;c__Clostridia;o__Clostridiales;f__Clostridiaceae;g__Hathewaya;	0.000111423	0.000200899	0	0	0.000914341
p__Bacteroidota;c__Bacteroidia;o__Bacteroidales;f__Rikenellaceae;g__Alistipes;	9.28526e-06	2.22e-05	0.000178277	0.000261152	0.00160639
p__Proteobacteria;c__Gammaproteobacteria;o__Burkholderiales;f__Comamonadaceae;g__Rhizobacter;	0.000178277	0.00011122	7.13108e-05	0.000165701	0.0026654
p__Verrucomicrobiota;c__Verrucomicrobiae;o__Chthoniobacterales;f__Chthoniobacteraceae;g__Candidatus_Udaeobacter;	0.000172706	0.000185749	0	0	0.000120551
p__Verrucomicrobiota;c__Verrucomicrobiae;o__Verrucomicrobiales;f__Rubritaleaceae;g__Luteolibacter;	0.000282272	0.000250385	0	0	3.70626e-05
p__Firmicutes;c__Bacilli;o__Erysipelotrichales;f__Erysipelotrichaceae;g__Erysipelothrix;	1.29994e-05	3.85493e-05	7.57677e-05	7.29327e-05	0.00492175
p__Actinobacteriota;c__Actinobacteria;o__Micrococcales;f__Cellulomonadaceae;g__Actinotalea;	0.00020799	0.000140727	0	0	3.74791e-05
p__Proteobacteria;c__Gammaproteobacteria;o__Alteromonadales;f__Idiomarinaceae;g__Aliidiomarina;	0	0	0.000269644	0.000250023	1.80795e-05
p__Bacteroidota;c__Bacteroidia;o__Cytophagales;f__Hymenobacteraceae;g__Pontibacter;	8.17103e-05	0.000135163	0	0	0.000949991
p__Proteobacteria;c__Gammaproteobacteria;o__Burkholderiales;f__Nitrosomonadaceae;g__Nitrosomonas;	5.01404e-05	3.69549e-05	4.45692e-06	1.4094e-05	0.00133602
p__Myxococcota;c__Myxococcia;o__Myxococcales;f__Myxococcaceae;g__Archangium;	0.000142993	0.000111	0	0	3.60372e-05
p__Bacteroidota;c__Bacteroidia;o__Cytophagales;f__Microscillaceae;g__Chryseolinea;	0.000133708	7.83571e-05	6.68539e-06	2.1141e-05	7.74935e-05
p__Actinobacteriota;c__Actinobacteria;o__Propionibacteriales;f__Nocardioidaceae;g__Aeromicrobium;	0.000165278	0.0001554	0	0	0.000117525
p__Proteobacteria;c__Alphaproteobacteria;o__Rhizobiales;f__Rhizobiaceae;g__Aminobacter;	0.000217275	0.000116038	4.45692e-06	1.4094e-05	7.42765e-05
p__Proteobacteria;c__Alphaproteobacteria;o__Sphingomonadales;f__Sphingomonadaceae;g__Sphingobium;	0.000191276	0.000156846	0	0	3.68557e-05
p__Bacteroidota;c__Bacteroidia;o__Bacteroidales;f__Marinifilaceae;g__Sanguibacteroides;	0	0	7.13108e-05	0.000187273	0.0212183
p__Bacteroidota;c__Bacteroidia;o__Sphingobacteriales;f__Sphingobacteriaceae;g__Sphingobacterium;	0.000154135	0.000120366	4.45692e-06	1.4094e-05	0.000313385
p__Proteobacteria;c__Alphaproteobacteria;o__Rhodobacterales;f__Rhodobacteraceae;g__Amaricoccus;	6.68539e-05	6.65154e-05	0	0	0.000114557
p__Proteobacteria;c__Gammaproteobacteria;o__Pseudomonadales;f__Moraxellaceae;g__Moraxella;	0.000170849	0.000117664	0	0	0.000119941
p__Actinobacteriota;c__Actinobacteria;o__Corynebacteriales;f__Nocardiaceae;g__Rhodococcus;	0.000152278	8.32911e-05	2.22846e-06	7.04702e-06	5.31093e-05
p__Bacteroidota;c__Bacteroidia;o__Cytophagales;f__Spirosomaceae;g__Persicitalea;	3.7141e-06	1.2866e-05	5.12546e-05	9.16112e-05	0.0356214
p__Myxococcota;c__Polyangia;o__Nannocystales;f__Nannocystaceae;g__Nannocystis;	0.000118851	0.000170599	2.67415e-05	8.45642e-05	0.00530924
p__Firmicutes;c__Clostridia;o__Peptostreptococcales-Tissierellales;f__unidentified_Peptostreptococcales-Tissierellales;g__W5053;	0	0	0.00034764	0.000140627	1.76139e-05
p__Firmicutes;c__Bacilli;o__Paenibacillales;f__Paenibacillaceae;g__Saccharibacillus;	0.000128137	0.000105438	0	0	0.000117525
p__Proteobacteria;c__Gammaproteobacteria;o__Burkholderiales;f__Comamonadaceae;g__Caenimonas;	0.000100281	7.4518e-05	6.90823e-05	0.000180873	0.0148307
p__Chloroflexi;c__Chloroflexia;o__Chloroflexales;f__Chloroflexaceae;g__FFCH7168;	5.94257e-05	9.03125e-05	1.55992e-05	4.93291e-05	0.00919808
p__Firmicutes;c__Bacilli;o__Paenibacillales;f__Paenibacillaceae;g__Paenibacillus;	0.000128137	7.78513e-05	0	0	3.74791e-05
p__Actinobacteriota;c__Actinobacteria;o__Micrococcales;f__Micrococcaceae;g__Kocuria;	0.000170849	0.000179622	2.45131e-05	3.55469e-05	0.00446056
p__Cyanobacteria;c__Cyanobacteriia;o__Cyanobacteriales;f__Coleofasciculaceae;g__Symplocastrum_CPER-KK1;	0.000133708	0.000173919	0	0	0.000978356
p__Bacteroidota;c__Bacteroidia;o__Chitinophagales;f__Chitinophagaceae;g__Segetibacter;	0.000102138	0.00017533	0	0	0.00585907
p__Bdellovibrionota;c__Bdellovibrionia;o__Bacteriovoracales;f__Bacteriovoracaceae;g__Bacteriovorax;	3.7141e-06	1.2866e-05	0.000227303	0.000150703	2.74451e-05
p__Proteobacteria;c__Alphaproteobacteria;o__Caulobacterales;f__Caulobacteraceae;g__Phenylobacterium;	0.000233989	0.0001411	2.67415e-05	4.3058e-05	0.000289574
p__Firmicutes;c__Bacilli;o__Lactobacillales;f__Aerococcaceae;g__unidentified_Aerococcaceae;	0	0	6.90823e-05	0.000164916	0.00794341
p__Firmicutes;c__Clostridia;o__Peptostreptococcales-Tissierellales;f__Anaerovoracaceae;g__[Eubacterium]_brachy_group;	3.15699e-05	3.73599e-05	0	0	0.00583864
p__Firmicutes;c__Clostridia;o__Eubacteriales;f__Eubacteriaceae;g__Eubacterium;	3.7141e-06	1.2866e-05	0.000142622	0.000184124	0.000746346
p__Proteobacteria;c__Gammaproteobacteria;o__Burkholderiales;f__Comamonadaceae;g__Delftia;	0.000157849	0.000129054	2.45131e-05	3.85265e-05	0.00126496
p__Firmicutes;c__Clostridia;o__Lachnospirales;f__Lachnospiraceae;g__Robinsoniella;	5.75686e-05	0.000145808	0	0	0.0277298
p__Cyanobacteria;c__Cyanobacteriia;o__Cyanobacteriales;f__Coleofasciculaceae;g__Microcoleus_PCC-7113;	0.000102138	0.000123696	0	0	0.00011397
p__Proteobacteria;c__Alphaproteobacteria;o__Sphingomonadales;f__Sphingomonadaceae;g__Sphingopyxis;	0.00019499	0.000132393	2.897e-05	7.65141e-05	0.000784693
p__unidentified_Bacteria;c__Alphaproteobacteria;o__Rhizobiales;f__Beijerinckiaceae;g__unidentified_Beijerinckiaceae;	0.00011328	0.000133186	0	0	0.000356405
p__Proteobacteria;c__Gammaproteobacteria;o__Diplorickettsiales;f__Diplorickettsiaceae;g__Aquicella;	3.5284e-05	5.41361e-05	0	0	0.0131168
p__Actinobacteriota;c__Actinobacteria;o__Bifidobacteriales;f__Bifidobacteriaceae;g__Bifidobacterium;	0	0	6.68539e-05	0.000101307	0.0028348
p__Verrucomicrobiota;c__Verrucomicrobiae;o__Opitutales;f__Opitutaceae;g__Opitutus;	0.000154135	0.000122964	6.68539e-06	2.1141e-05	0.000103558
p__Cyanobacteria;c__Cyanobacteriia;o__unidentified_Cyanobacteriia;f__unidentified_Cyanobacteriia;g__Leptolyngbya_ANT.L52.2;	2.22846e-05	3.80088e-05	0	0	0.0274852
p__Chloroflexi;c__Chloroflexia;o__Chloroflexales;f__Chloroflexaceae;g__Chloronema;	3.15699e-05	5.32956e-05	0	0	0.0130332
p__Bacteroidota;c__Bacteroidia;o__Bacteroidales;f__Williamwhitmaniaceae;g__Acetobacteroides;	1.85705e-06	6.43302e-06	8.24531e-05	0.000136586	0.00280001
p__Proteobacteria;c__Gammaproteobacteria;o__Nitrosococcales;f__Nitrosococcaceae;g__wb1-P19;	7.42821e-05	0.000130749	0	0	0.0131588
p__Firmicutes;c__Clostridia;o__Peptostreptococcales-Tissierellales;f__Peptostreptococcaceae;g__Peptostreptococcus;	7.79962e-05	7.92166e-05	0	0	0.000358049
p__Bacteroidota;c__Bacteroidia;o__Cytophagales;f__Cytophagaceae;g__Siphonobacter;	4.08551e-05	6.50282e-05	0	0	0.0278115
p__Firmicutes;c__Bacilli;o__Bacillales;f__Salisediminibacteriaceae;g__Alkalicoccus;	0	0	7.57677e-05	0.00012527	0.000899618
p__Bacteroidota;c__Bacteroidia;o__Cytophagales;f__Spirosomaceae;g__Fibrisoma;	5.57115e-05	0.000118492	0	0	0.00232937
p__Proteobacteria;c__Alphaproteobacteria;o__Acetobacterales;f__Acetobacteraceae;g__Rhodovarius;	6.12827e-05	7.78513e-05	0	0	0.00249669
p__unidentified_Bacteria;c__Alphaproteobacteria;o__Micavibrionales;f__unidentified_Micavibrionales;g__unidentified_Micavibrionales;	0	0	6.01685e-05	0.000132068	0.00794341
p__Actinobacteriota;c__Thermoleophilia;o__Solirubrobacterales;f__Solirubrobacteraceae;g__Parviterribacter;	0.000202419	0.000130446	0	0	0.000121777
p__Actinobacteriota;c__Actinobacteria;o__Pseudonocardiales;f__Pseudonocardiaceae;g__Actinomycetospora;	0.000102138	0.000109361	0	0	0.000361353
p__Bacteroidota;c__Bacteroidia;o__Sphingobacteriales;f__Sphingobacteriaceae;g__Mucilaginibacter;	3.34269e-05	3.35953e-05	0	0	0.000910436
p__Proteobacteria;c__Alphaproteobacteria;o__Caulobacterales;f__Caulobacteraceae;g__Caulobacter;	0.000196847	0.000110337	3.34269e-05	5.06536e-05	0.000485845
p__Acidobacteriota;c__Vicinamibacteria;o__Vicinamibacterales;f__Vicinamibacteraceae;g__Luteitalea;	0.000150421	0.000139046	0	0	3.56333e-05
p__Bacteroidota;c__Bacteroidia;o__Flavobacteriales;f__Flavobacteriaceae;g__Capnocytophaga;	0	0	0.000153764	0.000159473	7.47617e-05
p__Myxococcota;c__Myxococcia;o__Myxococcales;f__Myxococcaceae;g__Myxococcus;	7.2425e-05	0.000111676	0	0	0.000345048
p__Bacteroidota;c__Bacteroidia;o__Chitinophagales;f__Chitinophagaceae;g__Aurantisolimonas;	0.000150421	0.000105438	1.78277e-05	2.93391e-05	0.000238195
p__Proteobacteria;c__Gammaproteobacteria;o__Burkholderiales;f__Methylophilaceae;g__Methylotenera;	3.15699e-05	2.92234e-05	0	0	0.00241214
p__Bacteroidota;c__Bacteroidia;o__Chitinophagales;f__Chitinophagaceae;g__Flavitalea;	9.28526e-05	7.28846e-05	4.45692e-06	1.4094e-05	0.000102548
p__Firmicutes;c__Bacilli;o__Staphylococcales;f__Staphylococcaceae;g__Staphylococcus;	1.48564e-05	1.97804e-05	0.000133708	0.000105051	0.00144874
p__Firmicutes;c__Negativicutes;o__Veillonellales-Selenomonadales;f__Veillonellaceae;g__Veillonella;	0	0	0.000104738	0.000117003	0.000931112
p__Proteobacteria;c__Gammaproteobacteria;o__Cellvibrionales;f__Cellvibrionaceae;g__Cellvibrio;	0.000102138	7.38843e-05	0	0	0.000361353
p__Proteobacteria;c__Alphaproteobacteria;o__Tistrellales;f__Geminicoccaceae;g__Candidatus_Alysiosphaera;	9.09955e-05	9.75808e-05	0	0	0.000114557
p__Proteobacteria;c__Alphaproteobacteria;o__Rhizobiales;f__Labraceae;g__Labrys;	0	0	0.000118108	0.000114138	1.77294e-05
p__Proteobacteria;c__Gammaproteobacteria;o__Oceanospirillales;f__Saccharospirillaceae;g__Oceanobacter;	0	0	4.90262e-05	4.43209e-05	0.000926568
p__Proteobacteria;c__Gammaproteobacteria;o__Oceanospirillales;f__Halomonadaceae;g__Halomonas;	5.57115e-06	1.00786e-05	0.000113652	0.0001209	0.00236139
p__Proteobacteria;c__Gammaproteobacteria;o__Pseudomonadales;f__Moraxellaceae;g__Perlucidibaca;	0	0	5.12546e-05	5.66203e-05	0.00284752
p__unidentified_Bacteria;c__Bacteroidia;o__Chitinophagales;f__Chitinophagaceae;g__unidentified_Chitinophagaceae;	2.97128e-05	2.57321e-05	6.68539e-06	2.1141e-05	0.0233029
p__Bacteroidota;c__Bacteroidia;o__Cytophagales;f__Microscillaceae;g__Ohtaekwangia;	6.87109e-05	5.5779e-05	4.01123e-05	0.00010547	0.0372889
p__Actinobacteriota;c__Actinobacteria;o__Propionibacteriales;f__Propionibacteriaceae;g__Friedmanniella;	0.000111423	0.000112832	0	0	0.000349883
p__unidentified_Bacteria;c__unidentified_Bacteria;o__unidentified_Bacteria;f__unidentified_Bacteria;g__unidentified_Bacteria;	6.12827e-05	6.38311e-05	1.33708e-05	3.51567e-05	0.00826374
p__Proteobacteria;c__Gammaproteobacteria;o__Burkholderiales;f__Oxalobacteraceae;g__Duganella;	0.000168992	9.61828e-05	4.45692e-06	1.4094e-05	5.48035e-05
p__Proteobacteria;c__Alphaproteobacteria;o__Rhizobiales;f__Hyphomicrobiaceae;g__Pedomicrobium;	9.84237e-05	9.42866e-05	6.68539e-06	2.1141e-05	0.00350837
p__Bacteroidota;c__Bacteroidia;o__Flavobacteriales;f__Weeksellaceae;g__Bergeyella;	0	0	0.000104738	0.00010349	0.000272317
p__Proteobacteria;c__Gammaproteobacteria;o__Burkholderiales;f__Comamonadaceae;g__Caldimonas;	7.42821e-06	1.97804e-05	0.000104738	0.000105601	0.00244999
p__Cyanobacteria;c__Cyanobacteriia;o__Cyanobacteriales;f__Microcystaceae;g__Pleurocapsa_PCC-7327;	3.5284e-05	4.50311e-05	0	0	0.00241214
p__Proteobacteria;c__Gammaproteobacteria;o__Burkholderiales;f__Rhodocyclaceae;g__Dechlorobacter;	0	0	0.000113652	8.69132e-05	1.77294e-05
p__Actinobacteriota;c__Actinobacteria;o__Micrococcales;f__Promicromonosporaceae;g__Promicromonospora;	8.17103e-05	7.91216e-05	3.56554e-05	9.80973e-05	0.0133483
p__Acidobacteriota;c__Thermoanaerobaculia;o__Thermoanaerobaculales;f__Thermoanaerobaculaceae;g__Subgroup_10;	8.17103e-05	8.08152e-05	8.91385e-06	2.81881e-05	0.000476726
p__Actinobacteriota;c__Actinobacteria;o__Propionibacteriales;f__Nocardioidaceae;g__Kribbella;	0.000148564	0.000110133	5.57115e-05	0.000117568	0.0374188
p__Proteobacteria;c__Gammaproteobacteria;o__Salinisphaerales;f__Solimonadaceae;g__Polycyclovorans;	5.75686e-05	8.62862e-05	0	0	0.00246831
p__Gemmatimonadota;c__Longimicrobia;o__Longimicrobiales;f__Longimicrobiaceae;g__YC-ZSS-LKJ147;	5.01404e-05	5.6316e-05	0	0	0.000914341
p__Actinobacteriota;c__Actinobacteria;o__Micrococcales;f__Micrococcaceae;g__Nesterenkonia;	9.28526e-06	1.76708e-05	0.000104738	9.03986e-05	0.00306435
p__Cyanobacteria;c__Cyanobacteriia;o__Cyanobacteriales;f__Nostocaceae;g__Nostoc_PCC-73102;	1.48564e-05	2.19444e-05	0	0	0.0274852
p__Firmicutes;c__Bacilli;o__Bacillales;f__Planococcaceae;g__Planomicrobium;	7.79962e-05	7.80685e-05	0	0	0.000354766
p__Bacteroidota;c__Bacteroidia;o__Chitinophagales;f__Chitinophagaceae;g__Lacibacter;	3.15699e-05	2.76354e-05	0	0	0.000938006
p__Actinobacteriota;c__Actinobacteria;o__Corynebacteriales;f__Nocardiaceae;g__Williamsia;	5.01404e-05	5.2154e-05	0	0	0.000970194
p__Cyanobacteria;c__Cyanobacteriia;o__Leptolyngbyales;f__Leptolyngbyaceae;g__Phormidesmis_ANT.L52.6;	3.89981e-05	4.9489e-05	0	0	0.0131168
p__Actinobacteriota;c__Actinobacteria;o__Frankiales;f__Frankiaceae;g__Jatrophihabitans;	2.04276e-05	2.92234e-05	0	0	0.0127835
p__Actinobacteriota;c__Actinobacteria;o__Frankiales;f__Sporichthyaceae;g__Longivirga;	4.64263e-05	3.07295e-05	0	0	0.000348266
p__Proteobacteria;c__Gammaproteobacteria;o__Burkholderiales;f__Nitrosomonadaceae;g__IS-44;	4.08551e-05	4.82963e-05	0	0	0.00592058
p__unidentified_Bacteria;c__Thermoleophilia;o__Gaiellales;f__unidentified_Gaiellales;g__unidentified_Gaiellales;	3.5284e-05	3.73599e-05	2.22846e-06	7.04702e-06	0.00750299
p__Bdellovibrionota;c__Oligoflexia;o__Oligoflexales;f__unidentified_Oligoflexales;g__Oligoflexus;	7.61391e-05	8.0885e-05	0	0	0.000358049
p__Acidobacteriota;c__Acidobacteriae;o__unidentified_Acidobacteriae;f__unidentified_Acidobacteriae;g__Paludibaculum;	7.61391e-05	7.13983e-05	0	0	0.000117525
p__unidentified_Bacteria;c__Vicinamibacteria;o__Vicinamibacterales;f__unidentified_Vicinamibacterales;g__unidentified_Vicinamibacterales;	0.000131851	7.97609e-05	0	0	0.000121163
p__Proteobacteria;c__Gammaproteobacteria;o__Xanthomonadales;f__Rhodanobacteraceae;g__Ahniella;	5.94257e-05	7.4417e-05	0	0	0.00249669
p__Proteobacteria;c__Alphaproteobacteria;o__Rhizobiales;f__Xanthobacteraceae;g__Rhodoplanes;	7.42821e-05	7.4417e-05	1.11423e-05	2.40701e-05	0.025054
p__Proteobacteria;c__Alphaproteobacteria;o__Rhizobiales;f__unidentified_Rhizobiales;g__Bauldia;	2.97128e-05	3.33706e-05	0	0	0.00553694
p__Proteobacteria;c__Alphaproteobacteria;o__Caulobacterales;f__Caulobacteraceae;g__Asticcacaulis;	4.08551e-05	4.82963e-05	0	0	0.00592058
p__Proteobacteria;c__Gammaproteobacteria;o__Burkholderiales;f__Comamonadaceae;g__Inhella;	1.67135e-05	2.15115e-05	8.02246e-05	6.49278e-05	0.0213876
p__Proteobacteria;c__Alphaproteobacteria;o__Rhizobiales;f__Xanthobacteraceae;g__Ancylobacter;	2.41417e-05	3.35393e-05	0	0	0.0129914
p__Bacteroidota;c__Bacteroidia;o__Chitinophagales;f__37-13;g__unidentified_37-13;	0	0	6.68539e-05	8.13719e-05	0.00286027
p__Proteobacteria;c__Alphaproteobacteria;o__Puniceispirillales;f__unidentified_Puniceispirillales;g__Constrictibacter;	3.15699e-05	2.76354e-05	0	0	0.000938006
p__Proteobacteria;c__Gammaproteobacteria;o__Xanthomonadales;f__Rhodanobacteraceae;g__Chiayiivirga;	7.61391e-05	6.19163e-05	4.45692e-06	1.4094e-05	0.000448305
p__Bacteroidota;c__Bacteroidia;o__Sphingobacteriales;f__Sphingobacteriaceae;g__Arcticibacter;	2.41417e-05	2.59504e-05	0	0	0.00581826
p__Bacteroidota;c__Bacteroidia;o__Chitinophagales;f__Chitinophagaceae;g__Dinghuibacter;	3.7141e-05	3.84027e-05	0	0	0.00232937
p__Proteobacteria;c__Alphaproteobacteria;o__Caulobacterales;f__Hyphomonadaceae;g__Hirschia;	0.000102138	5.96889e-05	6.68539e-06	2.1141e-05	0.00014167
p__Proteobacteria;c__Gammaproteobacteria;o__Burkholderiales;f__Burkholderiaceae;g__Lautropia;	6.12827e-05	5.55086e-05	0	0	0.000910436
p__Proteobacteria;c__Gammaproteobacteria;o__Pseudomonadales;f__Moraxellaceae;g__[Agitococcus]_lubricus_group;	0	0	2.00562e-05	3.55469e-05	0.0212183
p__Proteobacteria;c__Gammaproteobacteria;o__Burkholderiales;f__Comamonadaceae;g__Azohydromonas;	5.94257e-05	5.64828e-05	6.68539e-06	1.07645e-05	0.00712193
p__Verrucomicrobiota;c__Verrucomicrobiae;o__Chthoniobacterales;f__Xiphinematobacteraceae;g__Candidatus_Xiphinematobacter;	4.27122e-05	6.04405e-05	0	0	0.0131588
p__Abditibacteriota;c__Abditibacteria;o__Abditibacteriales;f__Abditibacteriaceae;g__Abditibacterium;	4.27122e-05	5.24417e-05	0	0	0.0057371
p__Actinobacteriota;c__Actinobacteria;o__Glycomycetales;f__Glycomycetaceae;g__Glycomyces;	5.75686e-05	6.68257e-05	8.91385e-06	2.1529e-05	0.0277572
p__Proteobacteria;c__Gammaproteobacteria;o__Burkholderiales;f__Burkholderiaceae;g__Limnobacter;	5.19974e-05	5.48609e-05	6.68539e-06	2.1141e-05	0.0238773
p__Bacteroidota;c__Bacteroidia;o__Chitinophagales;f__Chitinophagaceae;g__Niastella;	2.78558e-05	5.1281e-05	0	0	0.0274852
p__Actinobacteriota;c__Actinobacteria;o__Micrococcales;f__Beutenbergiaceae;g__Salana;	6.31398e-05	5.84469e-05	0	0	0.000346654
p__Proteobacteria;c__Gammaproteobacteria;o__Burkholderiales;f__Chitinibacteraceae;g__Chitinibacter;	4.27122e-05	4.79445e-05	0	0	0.000910436
p__Proteobacteria;c__Alphaproteobacteria;o__Rhizobiales;f__Beijerinckiaceae;g__Psychroglaciecola;	4.82833e-05	5.19009e-05	0	0	0.000949991
p__Firmicutes;c__Clostridia;o__Oscillospirales;f__Ruminococcaceae;g__Candidatus_Soleaferrea;	4.27122e-05	5.06907e-05	0	0	0.00587953
p__Proteobacteria;c__Gammaproteobacteria;o__Burkholderiales;f__Oxalobacteraceae;g__Oxalicibacterium;	2.59987e-05	2.65948e-05	0	0	0.00581826
p__Firmicutes;c__Bacilli;o__Bacillales;f__Planococcaceae;g__Planococcus;	3.15699e-05	3.85493e-05	8.91385e-06	2.81881e-05	0.0235017
p__Actinobacteriota;c__Thermoleophilia;o__Solirubrobacterales;f__67-14;g__unidentified_67-14;	2.41417e-05	3.85493e-05	0	0	0.0277298
p__Cyanobacteria;c__Cyanobacteriia;o__Cyanobacteriales;f__Phormidiaceae;g__Phormidium_IAM_M-71;	1.67135e-05	2.35167e-05	0	0	0.0276482
p__Proteobacteria;c__Gammaproteobacteria;o__Burkholderiales;f__Alcaligenaceae;g__Verticiella;	2.78558e-05	3.02358e-05	0	0	0.00583864
p__Actinobacteriota;c__Actinobacteria;o__Kineosporiales;f__Kineosporiaceae;g__Kineococcus;	5.38545e-05	5.89276e-05	2.22846e-06	7.04702e-06	0.00750299
p__Myxococcota;c__Myxococcia;o__Myxococcales;f__Anaeromyxobacteraceae;g__Anaeromyxobacter;	2.04276e-05	3.85493e-05	0	0	0.0274852
p__Bacteroidota;c__Bacteroidia;o__Cytophagales;f__Microscillaceae;g__Flexibacter;	2.41417e-05	3.97032e-05	0	0	0.0274852
p__Firmicutes;c__Bacilli;o__Erysipelotrichales;f__Erysipelotrichaceae;g__ZOR0006;	2.78558e-05	4.46957e-05	0	0	0.0277298
p__unidentified_Bacteria;c__unidentified_Bacteria;o__Frankiales;f__unidentified_Frankiales;g__unidentified_Frankiales;	5.38545e-05	4.50311e-05	0	0	0.000949991
p__Actinobacteriota;c__Actinobacteria;o__Pseudonocardiales;f__Pseudonocardiaceae;g__Actinophytocola;	2.78558e-05	3.02358e-05	6.68539e-06	2.1141e-05	0.0187524
p__Firmicutes;c__Clostridia;o__Peptostreptococcales-Tissierellales;f__Peptostreptococcaceae;g__Sporacetigenium;	1.29994e-05	1.76708e-05	0	0	0.0274039
p__Proteobacteria;c__Alphaproteobacteria;o__Rhodobacterales;f__Rhodobacteraceae;g__Tabrizicola;	2.59987e-05	4.01273e-05	0	0	0.0269982
p__Bacteroidota;c__Bacteroidia;o__Cytophagales;f__Cytophagaceae;g__Cytophaga;	2.78558e-05	3.30876e-05	0	0	0.0131168
p__Firmicutes;c__Clostridia;o__Monoglobales;f__Monoglobaceae;g__Monoglobus;	1.85705e-06	6.43302e-06	2.67415e-05	4.17568e-05	0.0285756
p__Proteobacteria;c__Gammaproteobacteria;o__Legionellales;f__Legionellaceae;g__Legionella;	1.48564e-05	2.19444e-05	0	0	0.0274852
p__Myxococcota;c__Myxococcia;o__Myxococcales;f__Vulgatibacteraceae;g__Vulgatibacter;	2.41417e-05	3.73599e-05	0	0	0.0276482
p__unidentified_Bacteria;c__Alphaproteobacteria;o__unidentified_Alphaproteobacteria;f__unidentified_Alphaproteobacteria;g__unidentified_Alphaproteobacteria;	1.29994e-05	1.76708e-05	0	0	0.0274039
p__Actinobacteriota;c__Actinobacteria;o__Propionibacteriales;f__Propionibacteriaceae;g__Propionicimonas;	4.08551e-05	4.54055e-05	6.68539e-06	2.1141e-05	0.0159034
p__Bacteroidota;c__Bacteroidia;o__Flavobacteriales;f__Weeksellaceae;g__Elizabethkingia;	9.28526e-06	2.22e-05	4.01123e-05	2.93391e-05	0.0167148
p__Actinobacteriota;c__Actinobacteria;o__Frankiales;f__Sporichthyaceae;g__Sporichthya;	6.68539e-05	4.45692e-05	0	0	0.000117525
p__Planctomycetes;c__unidentified_Planctomycetes;o__Gemmatales;f__Gemmataceae;g__Gemmata;	3.15699e-05	4.19157e-05	0	0	0.00583864
p__Planctomycetes;c__unidentified_Planctomycetes;o__Isosphaerales;f__Isosphaeraceae;g__Tundrisphaera;	2.41417e-05	3.61313e-05	0	0	0.0277298
p__Acidobacteriota;c__Vicinamibacteria;o__Vicinamibacterales;f__Vicinamibacteraceae;g__Vicinamibacter;	2.78558e-05	3.02358e-05	4.45692e-06	1.4094e-05	0.0285825
p__Actinobacteriota;c__Thermoleophilia;o__Solirubrobacterales;f__Solirubrobacteraceae;g__Patulibacter;	2.59987e-05	3.26872e-05	4.45692e-06	1.4094e-05	0.0344456
p__Proteobacteria;c__Alphaproteobacteria;o__Tistrellales;f__Geminicoccaceae;g__Geminicoccus;	2.97128e-05	3.46971e-05	0	0	0.00583864
p__Bacteroidota;c__Bacteroidia;o__Flavobacteriales;f__Weeksellaceae;g__Empedobacter;	2.41417e-05	3.61313e-05	0	0	0.0276482
p__Firmicutes;c__Clostridia;o__Oscillospirales;f__Ruminococcaceae;g__Harryflintia;	3.7141e-05	3.59747e-05	0	0	0.00581826
p__Proteobacteria;c__Gammaproteobacteria;o__Pseudomonadales;f__Moraxellaceae;g__Permianibacter;	2.22846e-05	2.12476e-05	0	0	0.00551714
p__Actinobacteriota;c__Actinobacteria;o__Micromonosporales;f__Micromonosporaceae;g__Virgisporangium;	1.67135e-05	2.35167e-05	0	0	0.0276482
p__Verrucomicrobiota;c__Verrucomicrobiae;o__Opitutales;f__Opitutaceae;g__Lacunisphaera;	1.85705e-05	1.2866e-05	0	0	0.000686567
p__Actinobacteriota;c__Actinobacteria;o__Pseudonocardiales;f__Pseudonocardiaceae;g__Actinokineospora;	1.85705e-05	2.48393e-05	0	0	0.0274852
p__Proteobacteria;c__Gammaproteobacteria;o__Cellvibrionales;f__Halieaceae;g__OM60(NOR5)_clade;	2.41417e-05	2.41482e-05	0	0	0.00571691
p__Actinobacteriota;c__Actinobacteria;o__Streptosporangiales;f__Thermomonosporaceae;g__Actinomadura;	2.41417e-05	2.92234e-05	0	0	0.0129914

## Sheet: AF vs JF_phylum
Table S8 The microbial phyla with significant differences between female adult and juvenile Chinese alligators.
Taxa	avg(AF)	sd(AF)	avg(JF)	sd(JF)	p.value
p__Campylobacterota;	0.122792	0.161103	0.00613273	0.00367536	1.23715e-05
p__Fusobacteriota;	0.150222	0.0706619	0.0650377	0.0385214	0.00343619
p__Gracilibacteria;	0.000209847	0.000238401	0.132315	0.0941781	8.69382e-05
p__Bacteroidota;	0.0360788	0.0222604	0.131337	0.0205416	3.09288e-06
p__unidentified_Bacteria;	0.0362366	0.0537122	0.0439965	0.0103331	0.00564451
p__Kapabacteria;	0.00011328	0.000104722	0.0325489	0.0132619	8.49541e-05
p__Desulfobacterota;	0.000714965	0.000784404	0.0213019	0.00576669	8.65386e-05
p__Cyanobacteria;	0.00973652	0.0085778	0.00119891	0.000718028	1.23715e-05
p__Synergistota;	0.000826388	0.00163754	0.00198556	0.000800901	0.00409515
p__Myxococcota;	0.00166392	0.00112742	0.00272764	0.00117775	0.0249163
p__Nitrospirota;	0.000360268	0.000227425	0.0010808	0.0012004	0.00612383
p__Bdellovibrionota;	0.000707537	0.000504075	0.0021059	0.000707378	0.000471066
p__Gemmatimonadota;	0.000376981	0.000253632	6.68539e-06	1.5041e-05	8.69883e-05
p__WPS-2;	5.57115e-06	1.9299e-05	0.000606142	0.000248773	2.74451e-05
p__Methylomirabilota;	0.000148564	0.000185313	2.00562e-05	1.95123e-05	0.0138643
p__Candidatus_Moranbacteria;	0	0	0.000135936	0.000211789	0.00286027
p__Latescibacterota;	7.98532e-05	7.32707e-05	0.000196105	0.000126411	0.0240738
k__Archaea;p__Crenarchaeota;	0.000133708	0.000112029	3.56554e-05	3.18635e-05	0.0199673
p__Candidatus_Nomurabacteria;	3.7141e-06	1.2866e-05	0.000127022	9.68804e-05	0.000177201
p__Elusimicrobia;	9.28526e-06	2.22e-05	8.24531e-05	0.000106122	0.0264787
p__NB1-j;	6.87109e-05	5.15737e-05	1.33708e-05	2.81881e-05	0.00492022
p__MBNT15;	5.19974e-05	6.10906e-05	0.000142622	6.49278e-05	0.00425194
p__Abditibacteriota;	3.5284e-05	4.08244e-05	0	0	0.0129914
p__FCPU426;	0	0	2.897e-05	3.79493e-05	0.0080423
p__Fibrobacterota;	3.7141e-06	1.2866e-05	2.45131e-05	3.05371e-05	0.0386633
p__Candidatus_Pacebacteria;	0	0	1.78277e-05	2.52996e-05	0.0212183

## Sheet: AF vs JF_genus
Table S9 The microbial genera with significant differences between female adult and juvenile Chinese alligators.
Taxa	avg(AF)	sd(AF)	avg(JF)	sd(JF)	p.value
p__Proteobacteria;c__Gammaproteobacteria;o__Pseudomonadales;f__Moraxellaceae;g__Acinetobacter;	0.238419	0.160221	0.00249811	0.00157083	3.09288e-06
p__Campylobacterota;c__Campylobacteria;o__Campylobacterales;f__Helicobacteraceae;g__Helicobacter;	0.106834	0.16809	0	0	3.78992e-05
p__Fusobacteriota;c__Fusobacteriia;o__Fusobacteriales;f__Fusobacteriaceae;g__Cetobacterium;	0.113087	0.0743332	0.000207247	0.000354389	8.61404e-05
p__Gracilibacteria;c__unidentified_Gracilibacteria;o__unidentified_Gracilibacteria;f__unidentified_Gracilibacteria;g__unidentified_Gracilibacteria;	0.000150421	0.000157898	0.123201	0.0942149	8.65386e-05
p__Firmicutes;c__Bacilli;o__Lactobacillales;f__Vagococcaceae;g__Vagococcus;	0.0319134	0.0540422	7.35392e-05	9.34006e-05	8.45614e-05
p__Fusobacteriota;c__Fusobacteriia;o__Fusobacteriales;f__Fusobacteriaceae;g__Fusobacterium;	0.0371317	0.0533791	0.0647636	0.0385239	0.0299608
p__Proteobacteria;c__Gammaproteobacteria;o__Aeromonadales;f__Aeromonadaceae;g__Aeromonas;	0.0475238	0.0395357	0.00191202	0.000894709	3.09288e-06
p__Proteobacteria;c__Gammaproteobacteria;o__Enterobacterales;f__Enterobacteriaceae;g__Plesiomonas;	0.0313897	0.0391894	6.23969e-05	9.14605e-05	8.26189e-05
p__Bacteroidota;c__Bacteroidia;o__Flavobacteriales;f__Weeksellaceae;g__Chryseobacterium;	0.00104181	0.000678667	0.0136337	0.0148128	1.23715e-05
p__Firmicutes;c__Bacilli;o__Lactobacillales;f__Streptococcaceae;g__Streptococcus;	0.000969381	0.000730465	0.000184962	9.57346e-05	0.000248597
p__Proteobacteria;c__Gammaproteobacteria;o__Enterobacterales;f__Hafniaceae;g__Edwardsiella;	0.0196885	0.0223374	0.00112092	0.000650216	0.000114101
p__Campylobacterota;c__Campylobacteria;o__Campylobacterales;f__Campylobacteraceae;g__Campylobacter;	0.0158796	0.026964	0	0	3.78992e-05
p__Bacteroidota;c__Bacteroidia;o__Bacteroidales;f__Bacteroidaceae;g__Bacteroides;	0.00583857	0.00800558	0.0116348	0.00769028	0.00564451
p__Firmicutes;c__Clostridia;o__Clostridiales;f__Clostridiaceae;g__Clostridium_sensu_stricto_1;	0.0162121	0.0201178	0.000311985	0.000130364	8.53481e-05
p__Kapabacteria;c__unidentified_Kapabacteria;o__Kapabacteriales;f__unidentified_Kapabacteriales;g__unidentified_Kapabacteriales;	0	0	0.0322837	0.0132287	1.83159e-05
p__Proteobacteria;c__Alphaproteobacteria;o__Sphingomonadales;f__Sphingomonadaceae;g__Sphingomonas;	0.010873	0.0151398	0.000648482	0.000201097	8.69382e-05
p__Firmicutes;c__Bacilli;o__Exiguobacterales;f__Exiguobacteraceae;g__Exiguobacterium;	0.0139929	0.0129443	4.45692e-06	9.39602e-06	5.79528e-05
p__Bacteroidota;c__Bacteroidia;o__Bacteroidales;f__Porphyromonadaceae;g__Porphyromonas;	0.00382367	0.0113262	0.0178478	0.012112	0.001081
p__Firmicutes;c__Clostridia;o__Peptostreptococcales-Tissierellales;f__Peptostreptococcaceae;g__Romboutsia;	0.0054913	0.00978509	0.000113652	9.42241e-05	8.65386e-05
p__Proteobacteria;c__Gammaproteobacteria;o__Enterobacterales;f__Enterobacteriaceae;g__Citrobacter;	0.00763991	0.00580476	0.000314213	0.000105287	8.65386e-05
p__Gracilibacteria;c__unidentified_Gracilibacteria;o__Absconditabacteriales_(SR1);f__unidentified_Absconditabacteriales_(SR1);g__unidentified_Absconditabacteriales_(SR1);	3.89981e-05	0.000121734	0.00852387	0.00450271	3.78992e-05
p__Desulfobacterota;c__Desulfovibrionia;o__Desulfovibrionales;f__Desulfovibrionaceae;g__Desulfovibrio;	0.000462406	0.000669627	0.01945	0.00599413	8.57436e-05
p__Proteobacteria;c__Alphaproteobacteria;o__Rhodobacterales;f__Rhodobacteraceae;g__Rubellimicrobium;	0.00636969	0.00761896	2.45131e-05	3.22935e-05	7.271e-05
p__Proteobacteria;c__Gammaproteobacteria;o__Burkholderiales;f__Comamonadaceae;g__Brachymonas;	2.04276e-05	3.21651e-05	0.0114565	0.00746946	5.79528e-05
p__Proteobacteria;c__Gammaproteobacteria;o__Burkholderiales;f__Neisseriaceae;g__Stenoxybacter;	0.00032127	0.000526704	0.00584303	0.00264548	7.95817e-05
p__unidentified_Bacteria;c__Clostridia;o__Peptostreptococcales-Tissierellales;f__Peptostreptococcaceae;g__unidentified_Peptostreptococcaceae;	5.94257e-05	5.40318e-05	0.0140103	0.00546141	8.33918e-05
p__Proteobacteria;c__Alphaproteobacteria;o__Rhizobiales;f__Rhizobiaceae;g__Mesorhizobium;	0.00184962	0.00249318	0.000421179	0.00021022	0.0291003
p__Firmicutes;c__Clostridia;o__Clostridiales;f__Clostridiaceae;g__Proteiniclasticum;	0.000287843	0.000703898	0.00849935	0.00478758	8.37803e-05
p__Firmicutes;c__Desulfitobacteriia;o__Desulfitobacteriales;f__unidentified_Desulfitobacteriales;g__TC1;	9.47096e-05	0.000238337	0.00622409	0.00338201	8.03329e-05
p__Bacteroidota;c__Bacteroidia;o__Cytophagales;f__Hymenobacteraceae;g__Hymenobacter;	0.00187748	0.00199352	0	0	3.76887e-05
p__Proteobacteria;c__Gammaproteobacteria;o__Competibacterales;f__Competibacteraceae;g__Candidatus_Competibacter;	1.48564e-05	3.95608e-05	0.00367251	0.00533881	3.78992e-05
p__Firmicutes;c__Clostridia;o__Lachnospirales;f__Lachnospiraceae;g__Epulopiscium;	0.00171963	0.00228819	2.00562e-05	3.55469e-05	7.37636e-05
p__Bacteroidota;c__Bacteroidia;o__Bacteroidales;f__Tannerellaceae;g__Parabacteroides;	0.000490262	0.000803427	0.000581629	0.000234536	0.0407178
p__Firmicutes;c__Clostridia;o__Peptostreptococcales-Tissierellales;f__Fusibacteraceae;g__Fusibacter;	1.85705e-06	6.43302e-06	0.00182288	0.00144946	2.76093e-05
p__Cyanobacteria;c__Cyanobacteriia;o__Chloroplast;f__unidentified_Chloroplast;g__unidentified_Chloroplast;	0.00274658	0.0015774	6.23969e-05	5.63761e-05	8.22345e-05
p__Actinobacteriota;c__Actinobacteria;o__Propionibacteriales;f__Nocardioidaceae;g__Nocardioides;	0.00391466	0.00389075	0.00137496	0.000671836	0.00831479
p__Actinobacteriota;c__Actinobacteria;o__Micrococcales;f__Microbacteriaceae;g__Leucobacter;	0.000154135	0.00012406	0.00462629	0.00195285	8.49541e-05
p__Proteobacteria;c__Gammaproteobacteria;o__Burkholderiales;f__Comamonadaceae;g__Ottowia;	6.68539e-05	8.28382e-05	0.0067411	0.00264693	8.30046e-05
p__Firmicutes;c__Clostridia;o__Clostridiales;f__Clostridiaceae;g__Clostridium_sensu_stricto_13;	0.00132222	0.00138951	0.000225075	9.65381e-05	0.00236559
p__Bacteroidota;c__Bacteroidia;o__Bacteroidales;f__Paludibacteraceae;g__F0058;	0.000319413	0.000719557	0.00279226	0.0031452	0.00454341
p__Proteobacteria;c__Gammaproteobacteria;o__Enterobacterales;f__Erwiniaceae;g__Pantoea;	0.00415794	0.00243467	0.00014485	0.000206459	8.61404e-05
p__Proteobacteria;c__Alphaproteobacteria;o__Sphingomonadales;f__Sphingomonadaceae;g__Qipengyuania;	0.00288586	0.00285597	0.000668539	0.000287885	0.00025163
p__Proteobacteria;c__Gammaproteobacteria;o__Enterobacterales;f__Enterobacteriaceae;g__Escherichia-Shigella;	0.00049769	0.000491488	0.000138165	9.78721e-05	0.0109024
p__Actinobacteriota;c__Actinobacteria;o__Micrococcales;f__Micrococcaceae;g__Arthrobacter;	0.00361568	0.00283758	0.000548202	0.000298832	9.27865e-05
p__Cyanobacteria;c__Cyanobacteriia;o__Cyanobacteriales;f__Chroococcidiopsaceae;g__Aliterella;	0.00232874	0.00289278	0	0	3.78992e-05
p__Firmicutes;c__Clostridia;o__Peptostreptococcales-Tissierellales;f__Peptostreptococcaceae;g__Acetoanaerobium;	0.000163421	0.000251285	0.0032803	0.00144893	8.26189e-05
p__Proteobacteria;c__Alphaproteobacteria;o__Sphingomonadales;f__Sphingomonadaceae;g__Sphingosinicella;	0.00253116	0.00236055	2.22846e-05	2.10101e-05	7.92081e-05
p__Firmicutes;c__Clostridia;o__Peptostreptococcales-Tissierellales;f__Peptostreptococcaceae;g__Terrisporobacter;	0.00191276	0.00251777	0.000229532	0.00026074	0.0208275
p__Acidobacteriota;c__Blastocatellia;o__Blastocatellales;f__Blastocatellaceae;g__Blastocatella;	0.000844958	0.000728296	6.68539e-06	1.5041e-05	5.82468e-05
p__Proteobacteria;c__Gammaproteobacteria;o__Enterobacterales;f__Morganellaceae;g__Morganella;	0.00166392	0.00143302	0.00368142	0.00139559	0.00619643
p__Actinobacteriota;c__Actinobacteria;o__Micrococcales;f__Microbacteriaceae;g__Microbacterium;	0.00246802	0.0017703	0.000296385	0.000182271	3.09288e-06
p__Proteobacteria;c__Gammaproteobacteria;o__Burkholderiales;f__Comamonadaceae;g__Comamonas;	0.00124608	0.000509716	0.00424076	0.00143985	3.09288e-06
p__Bacteroidota;c__Bacteroidia;o__Bacteroidales;f__Paludibacteraceae;g__Paludibacter;	0.000135565	0.000312629	0.000661853	0.000351575	0.00113787
p__Firmicutes;c__Clostridia;o__Peptostreptococcales-Tissierellales;f__Peptostreptococcaceae;g__Proteocatella;	1.85705e-06	6.43302e-06	0.003414	0.00224592	2.76093e-05
p__Synergistota;c__Synergistia;o__Synergistales;f__Synergistaceae;g__Fretibacterium;	6.31398e-05	0.000132974	0.00197665	0.000801837	6.66281e-05
p__Firmicutes;c__Clostridia;o__Clostridiales;f__Clostridiaceae;g__Clostridium_sensu_stricto_11;	0.000417837	0.000368647	4.45692e-06	1.4094e-05	4.78565e-05
p__Bacteroidota;c__Bacteroidia;o__Chitinophagales;f__Chitinophagaceae;g__Niabella;	0.000128137	0.00024708	0.00379953	0.00162714	8.14697e-05
p__Campylobacterota;c__Campylobacteria;o__Campylobacterales;f__Arcobacteraceae;g__Arcobacter;	5.94257e-05	0.00012618	0.00327584	0.00236294	9.59693e-05
p__Proteobacteria;c__Alphaproteobacteria;o__Rhizobiales;f__Beijerinckiaceae;g__Microvirga;	0.00192762	0.00159211	6.68539e-05	4.0686e-05	8.33918e-05
p__Actinobacteriota;c__Actinobacteria;o__Propionibacteriales;f__Propionibacteriaceae;g__Micropruina;	0.000633255	0.00100622	0.0012524	0.0017217	0.016006
p__Proteobacteria;c__Gammaproteobacteria;o__Pseudomonadales;f__Pseudomonadaceae;g__Pseudomonas;	0.00189419	0.000768269	0.0014329	0.00162507	0.0121984
p__Actinobacteriota;c__Actinobacteria;o__Micrococcales;f__Dermacoccaceae;g__Kytococcus;	0.00127765	0.00181602	4.01123e-05	3.11631e-05	0.000141558
p__Actinobacteriota;c__Actinobacteria;o__Pseudonocardiales;f__Pseudonocardiaceae;g__Pseudonocardia;	0.00117366	0.00157368	0.0002897	0.00014211	0.0190046
p__Firmicutes;c__Bacilli;o__Lactobacillales;f__Streptococcaceae;g__Lactococcus;	0.00190162	0.00217794	9.13669e-05	0.000144593	0.000165938
p__Proteobacteria;c__Gammaproteobacteria;o__Burkholderiales;f__Oxalobacteraceae;g__Massilia;	0.00168992	0.00133471	0.00031867	0.000231362	0.00025163
p__Spirochaetota;c__Spirochaetia;o__Spirochaetales;f__Spirochaetaceae;g__Treponema;	0	0	0.00193876	0.00187709	7.56483e-05
p__Deinococcota;c__Deinococci;o__Deinococcales;f__Trueperaceae;g__Truepera;	0.00124237	0.00141819	4.45692e-06	1.4094e-05	4.83646e-05
p__Campylobacterota;c__Campylobacteria;o__Campylobacterales;f__Helicobacteraceae;g__Wolinella;	0	0	0.00168249	0.000820892	1.83159e-05
p__Firmicutes;c__Bacilli;o__Staphylococcales;f__Staphylococcaceae;g__Macrococcus;	0.000649968	0.00126593	1.33708e-05	2.39552e-05	8.69365e-05
p__Actinobacteriota;c__Actinobacteria;o__Propionibacteriales;f__Nocardioidaceae;g__Marmoricola;	0.00145779	0.00145999	0.000200562	0.000103463	0.000280415
p__Bacteroidota;c__Bacteroidia;o__Chitinophagales;f__Chitinophagaceae;g__Cnuella;	0.000462406	0.000459863	0	0	0.000121777
p__Spirochaetota;c__Leptospirae;o__Leptospirales;f__Leptospiraceae;g__Turneriella;	0.000512546	0.000791824	0	0	3.74791e-05
p__Bacteroidota;c__Bacteroidia;o__Bacteroidales;f__Prevotellaceae;g__Prevotella;	3.7141e-06	1.2866e-05	0.0016446	0.00208823	0.00847617
p__Actinobacteriota;c__Actinobacteria;o__Frankiales;f__Geodermatophilaceae;g__Blastococcus;	0.00128508	0.00118965	2.67415e-05	3.28861e-05	8.92506e-05
p__Proteobacteria;c__Gammaproteobacteria;o__Enterobacterales;f__Enterobacteriaceae;g__Raoultella;	0.00138907	0.00102114	0.000307528	0.000299312	0.000416064
p__unidentified_Bacteria;c__Saccharimonadia;o__Saccharimonadales;f__Saccharimonadaceae;g__TM7a;	0.000211704	0.000229729	0.00204796	0.00113277	0.000113593
p__Firmicutes;c__Bacilli;o__Erysipelotrichales;f__Erysipelotrichaceae;g__[Clostridium]_innocuum_group;	0.000820817	0.00115645	0	0	0.000358049
p__Actinobacteriota;c__Actinobacteria;o__Micromonosporales;f__Micromonosporaceae;g__Actinoplanes;	0.000495833	0.00110226	2.45131e-05	3.55469e-05	0.0013502
p__Bacteroidota;c__Bacteroidia;o__Chitinophagales;f__Chitinophagaceae;g__Flavisolibacter;	0.000347269	0.000299953	4.45692e-06	1.4094e-05	4.71021e-05
p__unidentified_Bacteria;c__Saccharimonadia;o__Saccharimonadales;f__Saccharimonadaceae;g__TM7x;	1.85705e-06	6.43302e-06	0.00164683	0.000741293	2.76093e-05
p__Firmicutes;c__Clostridia;o__Peptococcales;f__Peptococcaceae;g__Peptococcus;	0.000898813	0.00129311	0	0	0.000123013
p__Proteobacteria;c__Gammaproteobacteria;o__Xanthomonadales;f__Xanthomonadaceae;g__Lysobacter;	0.00100838	0.000989786	0.000220618	0.000141507	0.00120637
p__Proteobacteria;c__Gammaproteobacteria;o__Burkholderiales;f__Chromobacteriaceae;g__Vogesella;	1.67135e-05	2.35167e-05	0.00238668	0.00083013	6.63021e-05
p__Proteobacteria;c__Gammaproteobacteria;o__Xanthomonadales;f__Rhodanobacteraceae;g__Tahibacter;	0.000107709	6.07199e-05	3.11985e-05	3.35505e-05	0.00197936
p__Proteobacteria;c__Alphaproteobacteria;o__Rhizobiales;f__Rhizobiaceae;g__Allorhizobium-Neorhizobium-Pararhizobium-Rhizobium;	0.00242717	0.000825678	0.000603913	0.000293287	1.23715e-05
p__Proteobacteria;c__Gammaproteobacteria;o__Burkholderiales;f__Nitrosomonadaceae;g__Nitrosospira;	0.000103995	0.000242135	0.000835673	0.00108356	0.00108279
p__Actinobacteriota;c__Actinobacteria;o__Micrococcales;f__Dermatophilaceae;g__Kineosphaera;	0.000109566	0.000166887	0.0014329	0.000753738	8.14697e-05
p__Bacteroidota;c__Bacteroidia;o__Cytophagales;f__Hymenobacteraceae;g__Adhaeribacter;	0.000649968	0.000486363	1.55992e-05	2.36072e-05	7.37636e-05
p__Bacteroidota;c__Bacteroidia;o__Chitinophagales;f__Chitinophagaceae;g__Taibaiella;	0.000116994	7.36803e-05	0.00127691	0.000777166	8.10894e-05
p__Actinobacteriota;c__Actinobacteria;o__Kineosporiales;f__Kineosporiaceae;g__Quadrisphaera;	0.000826388	0.000944953	1.33708e-05	2.81881e-05	6.59772e-05
p__Proteobacteria;c__Gammaproteobacteria;o__Xanthomonadales;f__Rhodanobacteraceae;g__Rhodanobacter;	0	0	0.00149084	0.000796133	1.83159e-05
p__Proteobacteria;c__Gammaproteobacteria;o__Burkholderiales;f__Comamonadaceae;g__Malikia;	0.000116994	8.66343e-05	0.000971609	0.000653108	0.000111579
p__Proteobacteria;c__Gammaproteobacteria;o__Xanthomonadales;f__Rhodanobacteraceae;g__Dokdonella;	0	0	0.00251371	0.000530043	1.83159e-05
p__Proteobacteria;c__Gammaproteobacteria;o__Xanthomonadales;f__Xanthomonadaceae;g__Thermomonas;	0.000213561	0.000174038	0.00229977	0.000589015	8.69382e-05
p__Proteobacteria;c__Gammaproteobacteria;o__Xanthomonadales;f__Xanthomonadaceae;g__Stenotrophomonas;	0.0017772	0.000363342	0.000198333	0.000307791	8.41702e-05
p__Desulfobacterota;c__Desulfovibrionia;o__Desulfovibrionales;f__Desulfomicrobiaceae;g__Desulfomicrobium;	1.48564e-05	2.74305e-05	0.00108303	0.000825648	4.811e-05
p__Actinobacteriota;c__Rubrobacteria;o__Rubrobacterales;f__Rubrobacteriaceae;g__Rubrobacter;	0.00080596	0.000656534	0	0	3.76887e-05
p__Nitrospirota;c__Nitrospira;o__Nitrospirales;f__Nitrospiraceae;g__unidentified_Nitrospiraceae;	2.78558e-05	3.30876e-05	0.000512546	0.000857564	0.000161516
p__Gemmatimonadetes;c__unidentified_Gemmatimonadetes;o__Gemmatimonadales;f__Gemmatimonadaceae;g__Roseisolibacter;	0.000666682	0.000789395	8.91385e-06	2.1529e-05	5.79528e-05
p__Proteobacteria;c__Gammaproteobacteria;o__Competibacterales;f__Competibacteraceae;g__Candidatus_Contendobacter;	0	0	0.000561572	0.000838881	7.47617e-05
p__Proteobacteria;c__Alphaproteobacteria;o__Acetobacterales;f__Acetobacteraceae;g__Rubritepida;	0.000449406	0.000797666	2.22846e-06	7.04702e-06	0.000716605
p__Proteobacteria;c__Gammaproteobacteria;o__Enterobacterales;f__Yersiniaceae;g__Serratia;	0.000874671	0.00067131	1.33708e-05	3.00819e-05	5.79528e-05
p__Bacteroidota;c__Bacteroidia;o__Chitinophagales;f__Chitinophagaceae;g__Sediminibacterium;	0	0	0.00133039	0.000838832	1.83159e-05
p__Actinobacteriota;c__Actinobacteria;o__Micrococcales;f__Cellulomonadaceae;g__Cellulomonas;	0.000746535	0.000643103	1.78277e-05	2.30155e-05	7.77272e-05
p__Proteobacteria;c__Gammaproteobacteria;o__Burkholderiales;f__Rhodocyclaceae;g__Propionivibrio;	0.000531117	0.000687701	0.00150644	0.000377628	0.00618187
p__Bacteroidota;c__Bacteroidia;o__Sphingobacteriales;f__Sphingobacteriaceae;g__Pedobacter;	0.00103995	0.000690812	0.000554887	0.000659518	0.0227602
p__Acidobacteriota;c__Blastocatellia;o__Pyrinomonadales;f__Pyrinomonadaceae;g__RB41;	0.000681538	0.000647019	9.58239e-05	9.22115e-05	0.0170993
p__Bacteroidota;c__Bacteroidia;o__Chitinophagales;f__Chitinophagaceae;g__Ferruginibacter;	0.000243274	0.000156558	0.000775505	0.000657621	0.00554883
p__Bacteroidota;c__Bacteroidia;o__Flavobacteriales;f__Crocinitomicaceae;g__Fluviicola;	3.7141e-06	8.67428e-06	0.000481348	0.000313959	3.74791e-05
p__Firmicutes;c__Clostridia;o__Peptostreptococcales-Tissierellales;f__Acidaminobacteraceae;g__Acidaminobacter;	7.42821e-06	1.97804e-05	0.000806703	0.000621382	3.78992e-05
p__Proteobacteria;c__Gammaproteobacteria;o__Burkholderiales;f__Comamonadaceae;g__Acidovorax;	0.000441978	0.000434702	0.00133485	0.000609878	0.00153644
p__Proteobacteria;c__Gammaproteobacteria;o__Burkholderiales;f__Methylophilaceae;g__Methylobacillus;	2.41417e-05	5.06907e-05	0.000570486	0.000263089	6.53313e-05
p__Proteobacteria;c__Gammaproteobacteria;o__Burkholderiales;f__Comamonadaceae;g__Polaromonas;	0.000168992	0.000103856	1.11423e-05	2.40701e-05	0.000130736
p__Actinobacteriota;c__Coriobacteriia;o__Coriobacteriales;f__Eggerthellaceae;g__Paraeggerthella;	0.000430836	0.000614222	2.45131e-05	4.26071e-05	0.00225052
p__Bacteroidota;c__Bacteroidia;o__Cytophagales;f__Spirosomaceae;g__Dyadobacter;	0.00114023	0.000574143	1.33708e-05	2.39552e-05	6.69554e-05
p__Bdellovibrionota;c__Bdellovibrionia;o__Bdellovibrionales;f__Bdellovibrionaceae;g__Bdellovibrio;	0.000386267	0.000274634	0.00141062	0.00057721	0.000417635
p__Cyanobacteria;c__Cyanobacteriia;o__Cyanobacteriales;f__Nostocaceae;g__Scytonema_UTEX_2349;	0.000570115	0.000682867	0	0	3.76887e-05
p__Acidobacteriota;c__Acidobacteriae;o__Bryobacterales;f__Bryobacteraceae;g__Bryobacter;	0.000566401	0.000424681	0.00101172	0.000270534	0.0248048
p__Proteobacteria;c__Alphaproteobacteria;o__Rhodobacterales;f__Rhodobacteraceae;g__Rhodobacter;	0.000259987	0.000133144	0.00118777	0.000576732	0.000129373
p__Bacteroidota;c__Bacteroidia;o__Sphingobacteriales;f__Lentimicrobiaceae;g__Lentimicrobium;	0.000330555	0.000602684	2.897e-05	2.58391e-05	0.00198068
p__Proteobacteria;c__Alphaproteobacteria;o__Rhizobiales;f__Devosiaceae;g__Devosia;	0.00134636	0.00049379	0.00011588	7.77659e-05	8.41702e-05
p__Acidobacteriota;c__Acidobacteriae;o__Solibacterales;f__Solibacteraceae;g__Candidatus_Solibacter;	2.22846e-05	2.85066e-05	0.0011744	0.000625652	7.09796e-05
p__Bacteroidota;c__Bacteroidia;o__Bacteroidales;f__Marinifilaceae;g__Butyricimonas;	0	0	3.34269e-05	5.48381e-05	0.00794341
p__Proteobacteria;c__Alphaproteobacteria;o__Rickettsiales;f__Mitochondria;g__unidentified_Mitochondria;	0.000133708	0.000169448	6.68539e-06	1.5041e-05	0.00533884
p__Firmicutes;c__Bacilli;o__Lactobacillales;f__Enterococcaceae;g__Enterococcus;	0.000388124	0.000486143	4.67977e-05	0.000102094	0.000496837
p__Acidobacteriota;c__Blastocatellia;o__Blastocatellales;f__Blastocatellaceae;g__Aridibacter;	0.000200562	0.000292106	0	0	0.000119941
p__Proteobacteria;c__Gammaproteobacteria;o__Burkholderiales;f__Nitrosomonadaceae;g__Ellin6067;	0.000375124	0.000263475	0.000953782	0.000529522	0.00506048
p__Proteobacteria;c__Gammaproteobacteria;o__unidentified_Gammaproteobacteria;f__unidentified_Gammaproteobacteria;g__Candidatus_Berkiella;	7.42821e-06	1.97804e-05	0.000543745	0.000528834	3.76887e-05
p__Proteobacteria;c__Gammaproteobacteria;o__Burkholderiales;f__Chromobacteriaceae;g__Crenobacter;	0.000462406	0.000475786	6.68539e-06	2.1141e-05	4.811e-05
p__Actinobacteriota;c__Actinobacteria;o__Micrococcales;f__Micrococcaceae;g__Paenarthrobacter;	0.000495833	0.000463189	1.33708e-05	2.39552e-05	6.66281e-05
p__Proteobacteria;c__Gammaproteobacteria;o__Enterobacterales;f__Morganellaceae;g__Proteus;	0.000514403	0.000567071	0.000100281	9.52724e-05	0.0246615
p__Proteobacteria;c__Gammaproteobacteria;o__Burkholderiales;f__Neisseriaceae;g__Vitreoscilla;	4.08551e-05	3.65968e-05	0.000864643	0.000391488	7.95817e-05
p__Proteobacteria;c__Gammaproteobacteria;o__Burkholderiales;f__Comamonadaceae;g__Variovorax;	0.000590542	0.000408097	0.000842359	0.000369145	0.0477868
p__Firmicutes;c__Clostridia;o__Peptostreptococcales-Tissierellales;f__unidentified_Peptostreptococcales-Tissierellales;g__Gottschalkia;	1.85705e-06	6.43302e-06	0.000412265	0.000206191	2.74451e-05
p__Proteobacteria;c__Alphaproteobacteria;o__Rhizobiales;f__Xanthobacteraceae;g__Bradyrhizobium;	0.00038441	0.000237579	0.000938182	0.000366693	0.000863008
p__Cyanobacteria;c__Cyanobacteriia;o__Cyanobacteriales;f__Nostocaceae;g__Calothrix_PCC-6303;	0.000536688	0.000535376	0	0	0.000123013
p__Cyanobacteria;c__Cyanobacteriia;o__Cyanobacteriales;f__Xenococcaceae;g__Pleurocapsa_PCC-7319;	0.000319413	0.000393892	0	0	0.000121777
p__Cyanobacteria;c__Cyanobacteriia;o__Cyanobacteriales;f__Chroococcidiopsaceae;g__Chroococcidiopsis_PCC_7203;	0.000510689	0.00049698	0	0	3.74791e-05
p__Chloroflexi;c__Chloroflexia;o__Chloroflexales;f__Herpetosiphonaceae;g__Herpetosiphon;	0.000282272	0.000339739	0	0	3.56333e-05
p__Actinobacteriota;c__Thermoleophilia;o__Solirubrobacterales;f__Solirubrobacteraceae;g__Solirubrobacter;	0.00049769	0.000320737	4.90262e-05	4.43209e-05	0.000145309
p__Proteobacteria;c__Gammaproteobacteria;o__Xanthomonadales;f__Xanthomonadaceae;g__Luteimonas;	6.68539e-05	8.1741e-05	0.000597228	0.000164363	8.03329e-05
p__Actinobacteriota;c__Acidimicrobiia;o__Microtrichales;f__Microtrichaceae;g__IMCC26207;	5.01404e-05	6.09364e-05	0.000271872	0.000472588	0.0415751
p__Bacteroidota;c__Rhodothermia;o__Rhodothermales;f__Rhodothermaceae;g__Rubrivirga;	0.000206133	0.000434212	0	0	0.0025062
p__Actinobacteriota;c__Actinobacteria;o__Micrococcales;f__Intrasporangiaceae;g__Arsenicicoccus;	0.000272987	0.000452939	0	0	0.000116927
p__Proteobacteria;c__Gammaproteobacteria;o__Alteromonadales;f__Alteromonadaceae;g__Rheinheimera;	5.75686e-05	6.11829e-05	0.000650711	0.000296347	8.14697e-05
p__Bacteroidota;c__Bacteroidia;o__Bacteroidales;f__Paludibacteraceae;g__H1;	0.000189419	0.000417069	1.78277e-05	3.45232e-05	0.0157714
p__Cyanobacteria;c__Cyanobacteriia;o__Cyanobacteriales;f__Phormidiaceae;g__Tychonema_CCAP_1459-11B;	0.000267415	0.000414736	0	0	0.000363013
p__Firmicutes;c__Clostridia;o__Oscillospirales;f__Ruminococcaceae;g__Faecalibacterium;	0	0	0.000338726	0.000499494	0.0212183
p__Actinobacteriota;c__Acidimicrobiia;o__Microtrichales;f__Iamiaceae;g__Iamia;	0.000406694	0.000412238	0.000104738	6.03927e-05	0.00732114
p__Proteobacteria;c__Alphaproteobacteria;o__Caulobacterales;f__Hyphomonadaceae;g__SWB02;	3.5284e-05	3.97032e-05	0.000410037	0.000381842	0.000100513
p__Desulfobacterota;c__Desulfovibrionia;o__Desulfovibrionales;f__Desulfovibrionaceae;g__Bilophila;	0.000122565	0.000198298	0.000334269	0.000181041	0.0119555
p__Proteobacteria;c__Alphaproteobacteria;o__Acetobacterales;f__Acetobacteraceae;g__Craurococcus-Caldovatus;	0.000356554	0.000373256	0	0	3.72704e-05
p__Proteobacteria;c__Gammaproteobacteria;o__Xanthomonadales;f__Xanthomonadaceae;g__Arenimonas;	0.000282272	0.000172703	0.000757677	0.000469918	0.00260906
p__Bacteroidota;c__Bacteroidia;o__Chitinophagales;f__Chitinophagaceae;g__Puia;	8.72814e-05	4.79445e-05	0.000728707	0.000322259	8.14697e-05
p__Proteobacteria;c__Alphaproteobacteria;o__Sphingomonadales;f__Sphingomonadaceae;g__MN_122.2a;	0.000369553	0.000359386	0	0	3.72704e-05
p__Bacteroidota;c__Bacteroidia;o__Cytophagales;f__Spirosomaceae;g__Emticicia;	4.08551e-05	4.23177e-05	0.00043455	0.000224634	7.8465e-05
p__Actinobacteriota;c__Actinobacteria;o__Actinomycetales;f__Actinomycetaceae;g__Mobiluncus;	8.17103e-05	0.000112565	0.000837902	0.000332399	8.41702e-05
p__Cyanobacteria;c__Cyanobacteriia;o__Cyanobacteriales;f__Coleofasciculaceae;g__Microcoleus_SAG_1449-1a;	0.000217275	0.000399897	0	0	0.000986563
p__Chloroflexi;c__Chloroflexia;o__Thermomicrobiales;f__JG30-KF-CM45;g__unidentified_JG30-KF-CM45;	0.000267415	0.000357818	6.68539e-06	1.07645e-05	9.66433e-05
p__Actinobacteriota;c__Actinobacteria;o__Frankiales;f__Acidothermaceae;g__Acidothermus;	1.85705e-06	6.43302e-06	0.000699737	0.000409994	2.76093e-05
p__Actinobacteriota;c__Actinobacteria;o__Micrococcales;f__Sanguibacteraceae;g__Sanguibacter;	0.000432693	0.000290938	4.45692e-06	1.4094e-05	4.811e-05
p__Proteobacteria;c__Alphaproteobacteria;o__Rhizobiales;f__Rhizobiaceae;g__Aureimonas;	0.000356554	0.000403592	0	0	0.000120551
p__Proteobacteria;c__Gammaproteobacteria;o__Burkholderiales;f__Comamonadaceae;g__Rhodoferax;	6.12827e-05	6.92585e-05	0.000334269	0.000395722	0.0304752
p__Proteobacteria;c__Alphaproteobacteria;o__Rhizobiales;f__Beijerinckiaceae;g__Methylobacterium-Methylorubrum;	0.000618398	0.000367788	3.78839e-05	6.21932e-05	9.00842e-05
p__Proteobacteria;c__Gammaproteobacteria;o__unidentified_Gammaproteobacteria;f__unidentified_Gammaproteobacteria;g__Acidibacter;	0.000154135	0.000172997	0.000864643	0.000301516	0.00014785
p__Proteobacteria;c__Alphaproteobacteria;o__Rhizobiales;f__Hyphomicrobiaceae;g__Hyphomicrobium;	9.84237e-05	0.000140124	0.000343183	0.000330568	0.00350634
p__Proteobacteria;c__Gammaproteobacteria;o__Burkholderiales;f__Rhodocyclaceae;g__Thauera;	7.42821e-06	1.45148e-05	0.000606142	0.000314416	4.7604e-05
p__Firmicutes;c__Negativicutes;o__Acidaminococcales;f__Acidaminococcaceae;g__Succinispira;	8.91385e-05	0.00013337	1.55992e-05	2.1141e-05	0.0227582
p__Proteobacteria;c__Alphaproteobacteria;o__Sphingomonadales;f__Sphingomonadaceae;g__Sphingorhabdus;	0.000399266	0.000316647	2.45131e-05	2.45243e-05	8.03329e-05
p__Myxococcota;c__Polyangia;o__Polyangiales;f__Sandaracinaceae;g__Sandaracinus;	7.42821e-06	1.73486e-05	0.00040558	0.000341988	3.76887e-05
p__Proteobacteria;c__Alphaproteobacteria;o__Rhodobacterales;f__Rhodobacteraceae;g__Gemmobacter;	0.000250702	0.000111676	0.00060837	0.000273546	0.00058284
p__Actinobacteriota;c__Actinobacteria;o__Micrococcales;f__Intrasporangiaceae;g__Aquipuribacter;	0.000265558	0.000304138	0	0	0.000122394
p__Verrucomicrobiota;c__Verrucomicrobiae;o__Chthoniobacterales;f__Chthoniobacteraceae;g__Chthoniobacter;	0.000291557	0.000208715	0.000140393	0.000144057	0.0158569
p__Myxococcota;c__Polyangia;o__Haliangiales;f__Haliangiaceae;g__Haliangium;	0.000295271	0.000137084	0.000619512	0.000293541	0.00822358
p__Firmicutes;c__Clostridia;o__Lachnospirales;f__Lachnospiraceae;g__Agathobacter;	0	0	0.000213932	0.000360126	0.0080754
p__Actinobacteriota;c__Actinobacteria;o__Frankiales;f__Geodermatophilaceae;g__Geodermatophilus;	0.000285986	0.00025933	0	0	3.78992e-05
p__Bacteroidota;c__Bacteroidia;o__Chitinophagales;f__Chitinophagaceae;g__Parasegetibacter;	0.000103995	8.41002e-05	2.45131e-05	2.45243e-05	0.0272457
p__Cyanobacteria;c__Cyanobacteriia;o__Leptolyngbyales;f__Leptolyngbyaceae;g__Leptolyngbya_PCC-6306;	0.000248845	0.000327493	0	0	0.000121777
p__Proteobacteria;c__Gammaproteobacteria;o__Burkholderiales;f__Burkholderiaceae;g__Burkholderia-Caballeronia-Paraburkholderia;	2.78558e-05	4.36739e-05	0.000541516	0.000294526	6.59772e-05
p__Proteobacteria;c__Alphaproteobacteria;o__Acetobacterales;f__Acetobacteraceae;g__Roseomonas;	0.000272987	0.000274928	1.55992e-05	2.98055e-05	0.000113049
p__Proteobacteria;c__Gammaproteobacteria;o__Burkholderiales;f__Rhodocyclaceae;g__Denitratisoma;	0	0	0.000367696	0.000347819	1.81974e-05
p__Actinobacteriota;c__Actinobacteria;o__Frankiales;f__Nakamurellaceae;g__Nakamurella;	0.000280415	0.000199876	0.000528145	0.000247048	0.0132277
p__Actinobacteriota;c__Actinobacteria;o__Propionibacteriales;f__Propionibacteriaceae;g__Aestuariimicrobium;	2.22846e-05	4.35445e-05	0.000303071	0.000274583	5.48035e-05
p__Proteobacteria;c__Gammaproteobacteria;o__Burkholderiales;f__Comamonadaceae;g__Ramlibacter;	0.000404837	0.00028819	0.000220618	0.000157383	0.0437151
p__Proteobacteria;c__Alphaproteobacteria;o__Sphingomonadales;f__Sphingomonadaceae;g__Altererythrobacter;	0.000306414	0.000187924	8.24531e-05	6.48002e-05	0.00378666
p__Proteobacteria;c__Gammaproteobacteria;o__Xanthomonadales;f__Xanthomonadaceae;g__Pseudoxanthomonas;	0.000527403	0.000253253	0.000149307	0.0001112	0.000961466
p__Proteobacteria;c__Alphaproteobacteria;o__Dongiales;f__Dongiaceae;g__Dongia;	0.000298985	0.000241224	1.78277e-05	2.30155e-05	0.00011211
p__Cyanobacteria;c__Cyanobacteriia;o__unidentified_Cyanobacteriia;f__unidentified_Cyanobacteriia;g__CENA359;	0.000232131	0.00027938	0	0	0.000121777
p__Proteobacteria;c__Alphaproteobacteria;o__Caulobacterales;f__Caulobacteraceae;g__PMMR1;	0.00025813	0.00023265	0	0	0.000121777
p__unidentified_Bacteria;c__Chloroflexia;o__Chloroflexales;f__Roseiflexaceae;g__unidentified_Roseiflexaceae;	0.00017642	0.000285455	0	0	0.0025062
p__Proteobacteria;c__Gammaproteobacteria;o__Burkholderiales;f__Aquaspirillaceae;g__Aquaspirillum;	0	0	0.000483576	0.000297138	1.83159e-05
p__Bacteroidota;c__Bacteroidia;o__Cytophagales;f__Spirosomaceae;g__Spirosoma;	0.000304556	0.000285435	2.45131e-05	3.22935e-05	0.000152201
p__Proteobacteria;c__Gammaproteobacteria;o__Burkholderiales;f__Comamonadaceae;g__Macromonas;	0	0	0.000218389	0.000329832	0.0212183
p__Firmicutes;c__Clostridia;o__Clostridiales;f__Clostridiaceae;g__Clostridium_sensu_stricto_4;	0.000154135	0.000136864	0	0	3.50342e-05
p__Cyanobacteria;c__Cyanobacteriia;o__Cyanobacteriales;f__Coleofasciculaceae;g__Wilmottia_Ant-Ph58;	0.000285986	0.000362311	0	0	0.000361353
p__Bacteroidota;c__Bacteroidia;o__Cytophagales;f__Spirosomaceae;g__Runella;	1.85705e-06	6.43302e-06	0.000396666	0.000275305	2.74451e-05
p__Proteobacteria;c__Gammaproteobacteria;o__Burkholderiales;f__Sutterellaceae;g__AAP99;	7.42821e-06	1.45148e-05	0.000216161	0.00028655	0.000446451
p__Actinobacteriota;c__Actinobacteria;o__Pseudonocardiales;f__Pseudonocardiaceae;g__Lechevalieria;	0.000141136	0.000181622	0	0	0.000990684
p__Proteobacteria;c__Alphaproteobacteria;o__Azospirillales;f__Azospirillaceae;g__Skermanella;	0.000438264	0.000276599	1.78277e-05	2.30155e-05	0.000117306
p__Actinobacteriota;c__Acidimicrobiia;o__Microtrichales;f__Ilumatobacteraceae;g__CL500-29_marine_group;	0.000204276	0.000130576	0.000160449	0.000270656	0.0471581
p__Actinobacteriota;c__Thermoleophilia;o__Solirubrobacterales;f__Solirubrobacteraceae;g__Conexibacter;	0.000139279	0.000181321	0.00043455	0.000214841	0.00153172
p__Bacteroidota;c__Bacteroidia;o__Cytophagales;f__Microscillaceae;g__OLB12;	3.7141e-06	8.67428e-06	0.000361011	0.000290708	0.000215331
p__Bacteroidota;c__Bacteroidia;o__Cytophagales;f__Spirosomaceae;g__Larkinella;	0.000165278	0.000177886	0	0	0.000361353
p__Cyanobacteria;c__Cyanobacteriia;o__Cyanobacteriales;f__Chroococcidiopsaceae;g__Chroococcidiopsis_SAG_2023;	0.000183848	0.000243027	4.45692e-06	1.4094e-05	0.00194542
p__Desulfobacterota;c__Desulfobulbia;o__Desulfobulbales;f__Desulfobulbaceae;g__Desulfobulbus;	7.2425e-05	0.000122104	0.000169363	0.000114693	0.0154721
p__Actinobacteriota;c__Actinobacteria;o__Micrococcales;f__Microbacteriaceae;g__Agromyces;	0.000393695	0.000221899	1.55992e-05	2.98055e-05	8.73514e-05
p__Proteobacteria;c__Alphaproteobacteria;o__Reyranellales;f__Reyranellaceae;g__Reyranella;	0.000233989	0.000208508	0.00046352	0.000208202	0.0246417
p__Firmicutes;c__Clostridia;o__Lachnospirales;f__Lachnospiraceae;g__Blautia;	0	0	0.000211704	0.000295125	0.0080754
p__Firmicutes;c__Clostridia;o__Lachnospirales;f__Lachnospiraceae;g__[Eubacterium]_fissicatena_group;	0.000191276	0.000228736	4.45692e-06	9.39602e-06	0.000402328
p__Bacteroidota;c__Chlorobia;o__Chlorobiales;f__Chlorobiaceae;g__Chlorobium;	9.84237e-05	0.000238211	0	0	0.0130332
p__Bacteroidota;c__Bacteroidia;o__Cytophagales;f__Cytophagaceae;g__Rhodocytophaga;	0.000224703	0.000205225	0	0	3.72704e-05
p__Bacteroidota;c__Bacteroidia;o__Bacteroidales;f__Tannerellaceae;g__Macellibacteroides;	5.57115e-06	1.9299e-05	0.00023176	0.000298462	0.0045894
p__Bacteroidota;c__Bacteroidia;o__Cytophagales;f__Spirosomaceae;g__Leadbetterella;	6.49968e-05	4.88771e-05	0.000249588	0.000200644	0.00118988
p__Proteobacteria;c__Gammaproteobacteria;o__Burkholderiales;f__Rhodocyclaceae;g__Candidatus_Accumulibacter;	0	0	0.000454606	0.000225847	1.83159e-05
p__Firmicutes;c__Clostridia;o__Peptostreptococcales-Tissierellales;f__Anaerovoracaceae;g__Anaerovorax;	6.68539e-05	0.000117536	0.000160449	5.83008e-05	0.00185081
p__Proteobacteria;c__Alphaproteobacteria;o__Sphingomonadales;f__Sphingomonadaceae;g__Sphingoaurantiacus;	0.00019499	0.000191257	0	0	3.72704e-05
p__Proteobacteria;c__Alphaproteobacteria;o__Rhodobacterales;f__Rhodobacteraceae;g__Defluviimonas;	9.28526e-05	9.4466e-05	0.000323127	0.000220669	0.00552208
p__Acidobacteriota;c__Acidobacteriae;o__Acidobacteriales;f__Acidobacteriaceae_(Subgroup_1);g__Occallatibacter;	0	0	0.000432322	0.000202124	1.80795e-05
p__Proteobacteria;c__Alphaproteobacteria;o__Sphingomonadales;f__Sphingomonadaceae;g__Novosphingobium;	0.000360268	0.000143112	0.000122565	0.000110802	0.000958266
p__Bacteroidota;c__Bacteroidia;o__Chitinophagales;f__Chitinophagaceae;g__Flaviaesturariibacter;	9.47096e-05	9.41269e-05	0	0	0.000119334
p__Bacteroidota;c__Bacteroidia;o__Cytophagales;f__Spirosomaceae;g__Rudanella;	0.000102138	0.000182149	2.22846e-06	7.04702e-06	0.00681101
p__Proteobacteria;c__Gammaproteobacteria;o__Burkholderiales;f__Nitrosomonadaceae;g__mle1-7;	5.38545e-05	3.73599e-05	0.000191648	0.000199928	0.00630729
p__Bacteroidota;c__Bacteroidia;o__Bacteroidales;f__Rikenellaceae;g__Alistipes;	0	0	2.22846e-05	4.20203e-05	0.0212183
p__Verrucomicrobiota;c__Verrucomicrobiae;o__Chthoniobacterales;f__Chthoniobacteraceae;g__Candidatus_Udaeobacter;	0.000128137	0.000124303	0.000372153	0.000141351	0.00171503
p__Verrucomicrobiota;c__Verrucomicrobiae;o__Verrucomicrobiales;f__Rubritaleaceae;g__Luteolibacter;	0.00033984	0.000164068	0.000109195	0.000107875	0.00497392
p__Myxococcota;c__Myxococcia;o__Myxococcales;f__Myxococcaceae;g__P3OB-42;	6.12827e-05	6.52303e-05	0.000374382	0.000171911	0.000140324
p__Firmicutes;c__Bacilli;o__Erysipelotrichales;f__Erysipelotrichaceae;g__Erysipelothrix;	7.2425e-05	0.000188882	0.000120337	0.000100871	0.0172754
p__Actinobacteriota;c__Actinobacteria;o__Micrococcales;f__Cellulomonadaceae;g__Actinotalea;	0.000254416	0.000165529	8.91385e-06	2.1529e-05	5.65001e-05
p__Proteobacteria;c__Alphaproteobacteria;o__Defluviicoccales;f__Defluviicoccaceae;g__Defluviicoccus;	3.15699e-05	4.79445e-05	0.000249588	0.000187273	0.000374339
p__Proteobacteria;c__Gammaproteobacteria;o__Burkholderiales;f__Nitrosomonadaceae;g__Nitrosomonas;	1.85705e-06	6.43302e-06	0.000249588	0.000223785	3.18537e-05
p__Myxococcota;c__Myxococcia;o__Myxococcales;f__Myxococcaceae;g__Archangium;	0.000135565	0.000177123	4.45692e-06	1.4094e-05	0.00103198
p__Bacteroidota;c__Bacteroidia;o__Cytophagales;f__Microscillaceae;g__Chryseolinea;	0.000250702	0.000194302	3.78839e-05	4.58508e-05	0.00103226
p__Actinobacteriota;c__Actinobacteria;o__Propionibacteriales;f__Nocardioidaceae;g__Aeromicrobium;	0.000181991	0.000175169	1.78277e-05	2.04782e-05	0.00138965
p__Proteobacteria;c__Alphaproteobacteria;o__Rhizobiales;f__Rhizobiaceae;g__Aminobacter;	0.000349126	0.000180875	0.000113652	9.82379e-05	0.00151289
p__Acidobacteriota;c__Acidobacteriae;o__Acidobacteriales;f__Acidobacteriaceae_(Subgroup_1);g__Acidipila;	0	0	0.000213932	0.000174587	1.80795e-05
p__Proteobacteria;c__Alphaproteobacteria;o__Sphingomonadales;f__Sphingomonadaceae;g__Sphingobium;	0.000230274	0.000104668	1.11423e-05	1.89383e-05	6.50101e-05
p__Bacteroidota;c__Bacteroidia;o__Sphingobacteriales;f__Sphingobacteriaceae;g__Sphingobacterium;	0.000261844	0.000159604	8.691e-05	0.000185095	0.00420808
p__Proteobacteria;c__Alphaproteobacteria;o__Rhodobacterales;f__Rhodobacteraceae;g__Amaricoccus;	6.68539e-05	4.24951e-05	0.000363239	0.000165117	8.22345e-05
p__Bacteroidota;c__Bacteroidia;o__Chitinophagales;f__Chitinophagaceae;g__Parafilimonas;	1.85705e-06	6.43302e-06	0.00026073	0.000184079	3.18537e-05
p__Proteobacteria;c__Gammaproteobacteria;o__Pseudomonadales;f__Moraxellaceae;g__Moraxella;	0.000282272	0.000162466	0	0	3.76887e-05
p__Actinobacteriota;c__Actinobacteria;o__Corynebacteriales;f__Nocardiaceae;g__Rhodococcus;	0.000196847	0.00016887	6.68539e-05	5.25254e-05	0.0284172
p__Bdellovibrionota;c__Bdellovibrionia;o__Bacteriovoracales;f__Bacteriovoracaceae;g__Peredibacter;	6.87109e-05	7.91929e-05	0.000242902	0.000155975	0.00281247
p__Bacteroidota;c__Bacteroidia;o__Cytophagales;f__Spirosomaceae;g__Persicitalea;	7.42821e-06	2.57321e-05	0.000187191	0.000171719	7.82974e-05
p__Firmicutes;c__Clostridia;o__Peptostreptococcales-Tissierellales;f__unidentified_Peptostreptococcales-Tissierellales;g__W5053;	7.42821e-06	2.57321e-05	9.13669e-05	4.26071e-05	0.000137053
p__Firmicutes;c__Bacilli;o__Paenibacillales;f__Paenibacillaceae;g__Saccharibacillus;	0.000213561	0.000159699	4.45692e-06	1.4094e-05	5.53774e-05
p__Proteobacteria;c__Alphaproteobacteria;o__Rhizobiales;f__Xanthobacteraceae;g__Xanthobacter;	0	0	0.000278558	0.000185035	7.56483e-05
p__Chloroflexi;c__Chloroflexia;o__Chloroflexales;f__Chloroflexaceae;g__FFCH7168;	8.35673e-05	0.000161012	0	0	0.00246831
p__Cyanobacteria;c__Cyanobacteriia;o__Cyanobacteriales;f__Coleofasciculaceae;g__Symplocastrum_CPER-KK1;	0.00011328	0.000156269	0	0	0.0025062
p__Bacteroidota;c__Bacteroidia;o__Chitinophagales;f__Chitinophagaceae;g__Segetibacter;	7.0568e-05	0.000104452	4.45692e-06	9.39602e-06	0.0411144
p__Bdellovibrionota;c__Bdellovibrionia;o__Bacteriovoracales;f__Bacteriovoracaceae;g__Bacteriovorax;	0	0	0.000323127	0.00015661	1.81974e-05
p__Proteobacteria;c__Alphaproteobacteria;o__Caulobacterales;f__Caulobacteraceae;g__Phenylobacterium;	0.000269272	0.000135538	0.000153764	8.69132e-05	0.037203
p__Cyanobacteria;c__Cyanobacteriia;o__unidentified_Cyanobacteriia;f__unidentified_Cyanobacteriia;g__Leptolyngbya_EcFYyyy-00;	4.45692e-05	8.44573e-05	0	0	0.0277298
p__Firmicutes;c__Bacilli;o__Lactobacillales;f__Aerococcaceae;g__unidentified_Aerococcaceae;	0	0	3.56554e-05	6.82425e-05	0.00800927
p__Proteobacteria;c__Gammaproteobacteria;o__Burkholderiales;f__Oxalobacteraceae;g__Collimonas;	0	0	0.000153764	0.000199167	0.00286027
p__Firmicutes;c__Clostridia;o__Oscillospirales;f__Ruminococcaceae;g__Ruminococcus;	0	0	0.000140393	0.000193718	0.0080754
p__Proteobacteria;c__Gammaproteobacteria;o__Burkholderiales;f__Comamonadaceae;g__Delftia;	0.000202419	8.9874e-05	6.68539e-06	1.5041e-05	6.5534e-05
p__Firmicutes;c__Clostridia;o__Lachnospirales;f__Lachnospiraceae;g__Robinsoniella;	4.82833e-05	7.99729e-05	0	0	0.0277298
p__Cyanobacteria;c__Cyanobacteriia;o__Cyanobacteriales;f__Coleofasciculaceae;g__Microcoleus_PCC-7113;	0.000115137	0.000143428	0	0	0.000982454
p__Proteobacteria;c__Alphaproteobacteria;o__Sphingomonadales;f__Sphingomonadaceae;g__Sphingopyxis;	0.000267415	0.000123893	5.12546e-05	5.94721e-05	0.000235759
p__unidentified_Bacteria;c__Alphaproteobacteria;o__Rhizobiales;f__Beijerinckiaceae;g__unidentified_Beijerinckiaceae;	0.000209847	0.000168502	0	0	0.000121777
p__Bacteroidota;c__Bacteroidia;o__Chitinophagales;f__Saprospiraceae;g__OLB8;	6.12827e-05	5.0393e-05	0.000167135	0.000134633	0.0176356
p__Proteobacteria;c__Gammaproteobacteria;o__Diplorickettsiales;f__Diplorickettsiaceae;g__Aquicella;	2.78558e-05	4.04541e-05	0.000229532	0.000142517	0.000225532
p__Cyanobacteria;c__Cyanobacteriia;o__Leptolyngbyales;f__Leptolyngbyaceae;g__Leptolyngbya_Es-Yyy1000;	0.000146707	0.000148264	0	0	0.000119334
p__Proteobacteria;c__Alphaproteobacteria;o__Rhizobiales;f__Beijerinckiaceae;g__Roseiarcus;	0	0	0.000200562	0.000144038	7.47617e-05
p__Acidobacteriota;c__Blastocatellia;o__Blastocatellales;f__Blastocatellaceae;g__OLB17;	7.42821e-06	1.97804e-05	0.00026073	0.000148583	4.35385e-05
p__Actinobacteriota;c__Actinobacteria;o__Bifidobacteriales;f__Bifidobacteriaceae;g__Bifidobacterium;	0	0	7.57677e-05	0.000148267	0.0080423
p__Firmicutes;c__Bacilli;o__Bacillales;f__Planococcaceae;g__Sporosarcina;	3.34269e-05	4.19606e-05	0.000294157	0.000104946	7.59059e-05
p__Cyanobacteria;c__Cyanobacteriia;o__unidentified_Cyanobacteriia;f__unidentified_Cyanobacteriia;g__Leptolyngbya_ANT.L52.2;	9.47096e-05	0.000124303	0	0	0.000115146
p__Acidobacteriota;c__Acidobacteriae;o__Acidobacteriales;f__Acidobacteriaceae_(Subgroup_1);g__Granulicella;	1.85705e-06	6.43302e-06	0.000113652	0.000168556	0.00847617
p__Chloroflexi;c__Chloroflexia;o__Chloroflexales;f__Chloroflexaceae;g__Chloronema;	8.35673e-05	0.000151477	0	0	0.00232937
p__Firmicutes;c__Clostridia;o__Lachnospirales;f__Lachnospiraceae;g__[Ruminococcus]_torques_group;	0	0	8.91385e-05	0.000141331	0.0080423
p__Bacteroidota;c__Bacteroidia;o__Bacteroidales;f__Williamwhitmaniaceae;g__Acetobacteroides;	1.85705e-06	6.43302e-06	4.45692e-05	4.57905e-05	0.008341
p__Actinobacteriota;c__Actinobacteria;o__Micrococcales;f__Micrococcaceae;g__Rothia;	0.000115137	0.000152579	1.33708e-05	2.81881e-05	0.00744177
p__Proteobacteria;c__Gammaproteobacteria;o__Nitrosococcales;f__Nitrosococcaceae;g__wb1-P19;	3.5284e-05	6.47673e-05	0	0	0.0277298
p__Firmicutes;c__Clostridia;o__Peptostreptococcales-Tissierellales;f__Peptostreptococcaceae;g__Peptostreptococcus;	0.000103995	0.000119567	0	0	3.54327e-05
p__Bacteroidota;c__Bacteroidia;o__Sphingobacteriales;f__AKYH767;g__unidentified_AKYH767;	0	0	0.000200562	0.000132047	7.47617e-05
p__Bacteroidota;c__Bacteroidia;o__Cytophagales;f__Cytophagaceae;g__Siphonobacter;	4.82833e-05	0.000119755	0	0	0.0274852
p__Firmicutes;c__Bacilli;o__Bacillales;f__Salisediminibacteriaceae;g__Alkalicoccus;	0	0	6.01685e-05	4.58508e-05	7.30123e-05
p__Bacteroidota;c__Bacteroidia;o__Cytophagales;f__Spirosomaceae;g__Fibrisoma;	7.61391e-05	0.000121114	0	0	0.00594116
p__Proteobacteria;c__Alphaproteobacteria;o__Acetobacterales;f__Acetobacteraceae;g__Rhodovarius;	6.87109e-05	0.00012333	0	0	0.00590004
p__unidentified_Bacteria;c__Alphaproteobacteria;o__Micavibrionales;f__unidentified_Micavibrionales;g__unidentified_Micavibrionales;	0	0	4.90262e-05	4.3058e-05	0.000267937
p__Actinobacteriota;c__Actinobacteria;o__Micrococcales;f__Brevibacteriaceae;g__Brevibacterium;	9.28526e-06	2.22e-05	3.56554e-05	2.81881e-05	0.0125275
p__Verrucomicrobiota;c__Verrucomicrobiae;o__Pedosphaerales;f__Pedosphaeraceae;g__ADurb.Bin063-1;	1.85705e-05	2.97971e-05	0.000187191	0.000121241	0.000147163
p__Actinobacteriota;c__Thermoleophilia;o__Solirubrobacterales;f__Solirubrobacteraceae;g__Parviterribacter;	0.000107709	0.000121996	0	0	0.000359698
p__Chloroflexi;c__Chloroflexia;o__Chloroflexales;f__Roseiflexaceae;g__Kouleothrix;	0	0	6.23969e-05	0.000124209	0.0080423
p__Actinobacteriota;c__Actinobacteria;o__Pseudonocardiales;f__Pseudonocardiaceae;g__Actinomycetospora;	8.35673e-05	8.66343e-05	0	0	0.000351505
p__Proteobacteria;c__Alphaproteobacteria;o__Caulobacterales;f__Caulobacteraceae;g__Caulobacter;	0.000200562	8.7089e-05	6.46254e-05	3.05371e-05	0.000205223
p__Acidobacteriota;c__Vicinamibacteria;o__Vicinamibacterales;f__Vicinamibacteraceae;g__Luteitalea;	0.000131851	0.000117327	1.78277e-05	2.93391e-05	0.00192065
p__Myxococcota;c__Myxococcia;o__Myxococcales;f__Myxococcaceae;g__Myxococcus;	5.57115e-05	6.04716e-05	1.11423e-05	1.89383e-05	0.0402401
p__Bacteroidota;c__Bacteroidia;o__Chitinophagales;f__Chitinophagaceae;g__Flavitalea;	0.000100281	0.000100337	4.45692e-06	1.4094e-05	0.000310188
p__Firmicutes;c__Clostridia;o__Lachnospirales;f__Defluviitaleaceae;g__Defluviitaleaceae_UCG-011;	0	0	5.57115e-05	0.000108792	0.00794341
p__Verrucomicrobiota;c__Verrucomicrobiae;o__Verrucomicrobiales;f__Verrucomicrobiaceae;g__Prosthecobacter;	3.5284e-05	4.50311e-05	0.000180505	0.00011906	0.00101215
p__Proteobacteria;c__Gammaproteobacteria;o__Cellvibrionales;f__Cellvibrionaceae;g__Cellvibrio;	0.00014485	0.000103439	1.55992e-05	2.78929e-05	0.000215208
p__Proteobacteria;c__Alphaproteobacteria;o__Rhizobiales;f__Labraceae;g__Labrys;	0	0	0.000158221	0.00010581	1.69335e-05
p__Proteobacteria;c__Gammaproteobacteria;o__Oceanospirillales;f__Saccharospirillaceae;g__Oceanobacter;	0	0	0.000129251	9.32528e-05	7.30123e-05
p__Chloroflexi;c__TK10;o__unidentified_TK10;f__unidentified_TK10;g__unidentified_TK10;	7.42821e-06	1.73486e-05	0.000153764	0.000102633	0.000211307
p__Proteobacteria;c__Gammaproteobacteria;o__Pseudomonadales;f__Moraxellaceae;g__Perlucidibaca;	0	0	0.000129251	9.02458e-05	7.3883e-05
p__Proteobacteria;c__Gammaproteobacteria;o__Burkholderiales;f__Aquaspirillaceae;g__Rivicola;	0	0	9.35954e-05	0.000139682	0.0212991
p__Bacteroidota;c__Bacteroidia;o__Cytophagales;f__Microscillaceae;g__Ohtaekwangia;	7.98532e-05	5.41361e-05	1.78277e-05	3.11631e-05	0.00441605
p__Actinobacteriota;c__Actinobacteria;o__Propionibacteriales;f__Propionibacteriaceae;g__Friedmanniella;	5.75686e-05	8.52333e-05	2.22846e-06	7.04702e-06	0.00750299
p__unidentified_Bacteria;c__unidentified_Bacteria;o__unidentified_Bacteria;f__unidentified_Bacteria;g__unidentified_Bacteria;	2.59987e-05	4.63891e-05	0.000151535	9.44288e-05	0.000620948
p__Proteobacteria;c__Gammaproteobacteria;o__Burkholderiales;f__Oxalobacteraceae;g__Duganella;	0.00017642	0.000105152	6.68539e-06	1.5041e-05	0.000101014
p__Proteobacteria;c__Alphaproteobacteria;o__Rhizobiales;f__Hyphomicrobiaceae;g__Pedomicrobium;	6.87109e-05	9.13686e-05	0.000118108	7.57895e-05	0.0461557
p__Firmicutes;c__Negativicutes;o__Veillonellales-Selenomonadales;f__Selenomonadaceae;g__Megamonas;	0	0	5.794e-05	0.000102498	0.0212991
p__Proteobacteria;c__Gammaproteobacteria;o__Burkholderiales;f__Comamonadaceae;g__Caldimonas;	2.04276e-05	2.22e-05	0.000100281	5.77779e-05	0.000567292
p__Proteobacteria;c__Gammaproteobacteria;o__Enterobacterales;f__Pectobacteriaceae;g__Pectobacterium;	8.54244e-05	5.19009e-05	8.91385e-06	1.55815e-05	0.000240451
p__Cyanobacteria;c__Cyanobacteriia;o__Cyanobacteriales;f__Microcystaceae;g__Pleurocapsa_PCC-7327;	0.000129994	9.39869e-05	0	0	0.000119334
p__Proteobacteria;c__Gammaproteobacteria;o__Burkholderiales;f__Rhodocyclaceae;g__Dechlorobacter;	0	0	0.000106966	9.20618e-05	7.5204e-05
p__Actinobacteriota;c__Actinobacteria;o__Micrococcales;f__Promicromonosporaceae;g__Promicromonospora;	4.08551e-05	6.14589e-05	0	0	0.0131588
p__Chloroflexi;c__Anaerolineae;o__SBR1031;f__A4b;g__OLB15;	0	0	0.000133708	9.96598e-05	0.000278236
p__Actinobacteriota;c__Actinobacteria;o__Propionibacteriales;f__Nocardioidaceae;g__Kribbella;	6.87109e-05	6.94755e-05	0.000191648	7.36854e-05	0.00162828
p__Elusimicrobia;c__unidentified_Elusimicrobia;o__Elusimicrobiales;f__Elusimicrobiaceae;g__Elusimicrobium;	0	0	6.46254e-05	0.000101007	0.00280946
p__Proteobacteria;c__Alphaproteobacteria;o__Paracaedibacterales;f__Paracaedibacteraceae;g__Candidatus_Paracaedibacter;	1.48564e-05	1.97804e-05	0.000138165	8.05541e-05	9.17194e-05
p__Proteobacteria;c__Gammaproteobacteria;o__Salinisphaerales;f__Solimonadaceae;g__Polycyclovorans;	3.34269e-05	5.49979e-05	0	0	0.0278115
k__Archaea;p__Halobacterota;c__Methanosarcinia;o__Methanosarciniales;f__Methanosaetaceae;g__Methanosaeta;	0	0	3.56554e-05	8.98782e-05	0.0209767
p__Gemmatimonadota;c__Longimicrobia;o__Longimicrobiales;f__Longimicrobiaceae;g__YC-ZSS-LKJ147;	6.87109e-05	8.9874e-05	0	0	0.00249669
p__Actinobacteriota;c__Actinobacteria;o__Micrococcales;f__Micrococcaceae;g__Nesterenkonia;	5.57115e-06	1.38517e-05	4.45692e-05	4.0686e-05	0.00379174
p__Cyanobacteria;c__Cyanobacteriia;o__Cyanobacteriales;f__Nostocaceae;g__Nostoc_PCC-73102;	6.68539e-05	9.06451e-05	0	0	0.00247775
p__Firmicutes;c__Clostridia;o__Lachnospirales;f__Lachnospiraceae;g__Lachnospira;	0	0	5.57115e-05	8.74196e-05	0.0212183
p__Firmicutes;c__Bacilli;o__Bacillales;f__Planococcaceae;g__Planomicrobium;	5.57115e-05	4.3023e-05	0	0	0.000354766
p__Bacteroidota;c__Bacteroidia;o__Chitinophagales;f__Chitinophagaceae;g__Lacibacter;	7.42821e-05	7.62153e-05	0	0	0.000117525
p__Actinobacteriota;c__Actinobacteria;o__Corynebacteriales;f__Nocardiaceae;g__Williamsia;	7.42821e-05	7.56206e-05	4.45692e-06	9.39602e-06	0.00122112
p__Cyanobacteria;c__Cyanobacteriia;o__Leptolyngbyales;f__Leptolyngbyaceae;g__Phormidesmis_ANT.L52.6;	3.5284e-05	7.56952e-05	0	0	0.0274852
p__Proteobacteria;c__Alphaproteobacteria;o__Rhodospirillales;f__Rhodospirillaceae;g__Novispirillum;	0	0	8.91385e-05	8.2717e-05	7.47617e-05
p__Actinobacteriota;c__Actinobacteria;o__Frankiales;f__Frankiaceae;g__Jatrophihabitans;	1.85705e-05	3.12755e-05	0.000138165	7.10938e-05	0.000219739
p__Bdellovibrionota;c__Oligoflexia;o__Oligoflexales;f__unidentified_Oligoflexales;g__Oligoflexus;	9.47096e-05	7.66828e-05	0	0	0.000356405
p__Acidobacteriota;c__Acidobacteriae;o__unidentified_Acidobacteriae;f__unidentified_Acidobacteriae;g__Paludibaculum;	8.54244e-05	7.35014e-05	1.55992e-05	3.33029e-05	0.0067506
p__unidentified_Bacteria;c__Vicinamibacteria;o__Vicinamibacterales;f__unidentified_Vicinamibacterales;g__unidentified_Vicinamibacterales;	9.28526e-05	7.88358e-05	0	0	0.000359698
p__Acidobacteriota;c__Holophagae;o__Holophagales;f__Holophagaceae;g__Holophaga;	1.85705e-06	6.43302e-06	7.57677e-05	7.29327e-05	0.000654884
p__Chloroflexi;c__Chloroflexia;o__Chloroflexales;f__Chloroflexaceae;g__Candidatus_Chloroploca;	5.94257e-05	9.03125e-05	0	0	0.00241214
p__Fusobacteriota;c__Fusobacteriia;o__Fusobacteriales;f__Leptotrichiaceae;g__Hypnocyclicus;	0	0	6.01685e-05	8.97861e-05	0.0212991
p__Proteobacteria;c__Gammaproteobacteria;o__Burkholderiales;f__Rhodocyclaceae;g__C39;	0	0	4.23408e-05	7.68021e-05	0.0212183
p__Proteobacteria;c__Gammaproteobacteria;o__Thiotrichales;f__Thiotrichaceae;g__Thiothrix;	0	0	5.12546e-05	7.93463e-05	0.0080754
p__Proteobacteria;c__Gammaproteobacteria;o__Burkholderiales;f__Comamonadaceae;g__Inhella;	1.29994e-05	2.76354e-05	6.90823e-05	7.38724e-05	0.025202
p__Firmicutes;c__Clostridia;o__Lachnospirales;f__Lachnospiraceae;g__Lachnoclostridium;	0	0	3.78839e-05	6.81211e-05	0.00794341
p__Proteobacteria;c__Alphaproteobacteria;o__Rhizobiales;f__Xanthobacteraceae;g__Ancylobacter;	5.19974e-05	6.67412e-05	0	0	0.00245889
p__Bacteroidota;c__Bacteroidia;o__Chitinophagales;f__37-13;g__unidentified_37-13;	0	0	9.58239e-05	5.15177e-05	1.7499e-05
p__Proteobacteria;c__Gammaproteobacteria;o__Burkholderiales;f__Nitrosomonadaceae;g__GOUTA6;	0	0	0.000104738	8.53759e-05	0.000275265
p__Proteobacteria;c__Alphaproteobacteria;o__Puniceispirillales;f__unidentified_Puniceispirillales;g__Constrictibacter;	4.27122e-05	6.88226e-05	0	0	0.0130332
p__Proteobacteria;c__Gammaproteobacteria;o__Xanthomonadales;f__Rhodanobacteraceae;g__Chiayiivirga;	5.01404e-05	3.02358e-05	0	0	3.17864e-05
p__Bacteroidota;c__Bacteroidia;o__Sphingobacteriales;f__Sphingobacteriaceae;g__Arcticibacter;	5.75686e-05	7.20278e-05	0	0	0.0131588
p__Verrucomicrobiota;c__Verrucomicrobiae;o__Verrucomicrobiales;f__Verrucomicrobiaceae;g__Verrucomicrobium;	4.27122e-05	5.89276e-05	2.22846e-06	7.04702e-06	0.017512
p__Bacteroidota;c__Bacteroidia;o__Chitinophagales;f__Chitinophagaceae;g__Dinghuibacter;	7.2425e-05	6.99073e-05	2.22846e-06	7.04702e-06	0.000885831
p__Proteobacteria;c__Alphaproteobacteria;o__Azospirillales;f__Azospirillaceae;g__Azospirillum;	4.64263e-05	5.81565e-05	0	0	0.000949991
p__Acidobacteriota;c__Acidobacteriae;o__Acidobacteriales;f__Acidobacteriaceae_(Subgroup_1);g__Edaphobacter;	3.7141e-06	8.67428e-06	0.000127022	5.15177e-05	4.91691e-05
p__Acidobacteriota;c__Acidobacteriae;o__Acidobacteriales;f__Koribacteraceae;g__Candidatus_Koribacter;	0	0	8.91385e-05	6.47576e-05	0.000278236
p__Proteobacteria;c__Alphaproteobacteria;o__Caulobacterales;f__Hyphomonadaceae;g__Hirschia;	8.54244e-05	6.97187e-05	2.67415e-05	5.0161e-05	0.0299359
p__Firmicutes;c__Negativicutes;o__Veillonellales-Selenomonadales;f__Veillonellaceae;g__Dialister;	0	0	4.67977e-05	6.84444e-05	0.0209767
p__Proteobacteria;c__Gammaproteobacteria;o__Pseudomonadales;f__Moraxellaceae;g__[Agitococcus]_lubricus_group;	0	0	8.46816e-05	7.41334e-05	0.000278236
p__Verrucomicrobiota;c__Verrucomicrobiae;o__Chthoniobacterales;f__Xiphinematobacteraceae;g__Candidatus_Xiphinematobacter;	5.38545e-05	3.97032e-05	4.45692e-06	1.4094e-05	0.000251483
p__Campylobacterota;c__Campylobacteria;o__Campylobacterales;f__Sulfurimonadaceae;g__Sulfurimonas;	0	0	3.56554e-05	6.49278e-05	0.0212183
p__Abditibacteriota;c__Abditibacteria;o__Abditibacteriales;f__Abditibacteriaceae;g__Abditibacterium;	3.5284e-05	4.08244e-05	0	0	0.0129914
p__Actinobacteriota;c__Actinobacteria;o__Glycomycetales;f__Glycomycetaceae;g__Glycomyces;	1.85705e-05	2.82414e-05	0	0	0.0276482
p__Proteobacteria;c__Gammaproteobacteria;o__Burkholderiales;f__Burkholderiaceae;g__Limnobacter;	7.2425e-05	6.45345e-05	1.78277e-05	2.04782e-05	0.0185753
p__Bacteroidota;c__Bacteroidia;o__Bacteroidales;f__Rikenellaceae;g__dgA-11_gut_group;	0	0	4.45692e-05	6.64399e-05	0.0212991
p__Actinobacteriota;c__Actinobacteria;o__Micrococcales;f__Beutenbergiaceae;g__Salana;	7.79962e-05	4.89155e-05	2.22846e-06	7.04702e-06	0.000196819
p__Proteobacteria;c__Gammaproteobacteria;o__Burkholderiales;f__Chitinibacteraceae;g__Chitinibacter;	4.45692e-05	2.51404e-05	0	0	0.000112223
p__Verrucomicrobiota;c__Verrucomicrobiae;o__Verrucomicrobiales;f__Verrucomicrobiaceae;g__Brevifollis;	0	0	3.11985e-05	5.57858e-05	0.0209767
p__Firmicutes;c__Bacilli;o__Erysipelotrichales;f__Erysipelotrichaceae;g__Turicibacter;	3.7141e-06	1.2866e-05	6.90823e-05	4.97745e-05	0.000231092
p__Proteobacteria;c__Gammaproteobacteria;o__Burkholderiales;f__Hydrogenophilaceae;g__Thiobacillus;	7.42821e-06	1.73486e-05	9.13669e-05	6.25471e-05	0.00169696
p__Proteobacteria;c__Alphaproteobacteria;o__Rhizobiales;f__Beijerinckiaceae;g__Psychroglaciecola;	3.5284e-05	3.48594e-05	0	0	0.00571691
p__Proteobacteria;c__Gammaproteobacteria;o__Burkholderiales;f__Rhodocyclaceae;g__Georgfuchsia;	3.34269e-05	2.42259e-05	0	0	0.000906543
p__Firmicutes;c__Clostridia;o__Lachnospirales;f__Lachnospiraceae;g__Roseburia;	0	0	4.23408e-05	6.42873e-05	0.0212183
p__Proteobacteria;c__Gammaproteobacteria;o__Burkholderiales;f__Oxalobacteraceae;g__Oxalicibacterium;	4.08551e-05	4.63891e-05	0	0	0.00246831
p__Proteobacteria;c__Gammaproteobacteria;o__Burkholderiales;f__Rhodocyclaceae;g__Sulfuritalea;	0	0	3.78839e-05	5.85369e-05	0.0212991
p__Firmicutes;c__Bacilli;o__Bacillales;f__Planococcaceae;g__Planococcus;	5.19974e-05	4.78267e-05	6.68539e-06	1.07645e-05	0.00263519
p__Chloroflexi;c__Ktedonobacteria;o__Ktedonobacterales;f__Ktedonobacteraceae;g__1959-1;	0	0	5.12546e-05	4.70388e-05	0.000275265
p__Bacteroidota;c__Bacteroidia;o__Chitinophagales;f__Saprospiraceae;g__Phaeodactylibacter;	3.7141e-06	1.2866e-05	4.01123e-05	5.23148e-05	0.0286488
p__unidentified_Bacteria;c__Gammaproteobacteria;o__Burkholderiales;f__Neisseriaceae;g__unidentified_Neisseriaceae;	0	0	5.34831e-05	7.06266e-05	0.0211377
p__Proteobacteria;c__Gammaproteobacteria;o__Pseudomonadales;f__Moraxellaceae;g__Paraperlucidibaca;	0	0	6.01685e-05	4.58508e-05	0.000270851
p__Campylobacterota;c__Campylobacteria;o__Campylobacterales;f__Sulfurospirillaceae;g__Sulfurospirillum;	0	0	4.45692e-05	6.21488e-05	0.0212991
p__Proteobacteria;c__Gammaproteobacteria;o__Burkholderiales;f__Alcaligenaceae;g__Castellaniella;	1.85705e-06	6.43302e-06	3.78839e-05	5.04353e-05	0.00940696
p__Proteobacteria;c__Alphaproteobacteria;o__Azospirillales;f__unidentified_Azospirillales;g__Stella;	1.85705e-06	6.43302e-06	4.90262e-05	5.0161e-05	0.00245889
p__Proteobacteria;c__Gammaproteobacteria;o__Burkholderiales;f__Alcaligenaceae;g__Verticiella;	4.45692e-05	5.2906e-05	0	0	0.00245889
p__Actinobacteriota;c__Actinobacteria;o__Kineosporiales;f__Kineosporiaceae;g__Kineococcus;	3.7141e-05	4.68732e-05	0	0	0.00232937
p__Chloroflexi;c__Anaerolineae;o__Anaerolineales;f__Anaerolineaceae;g__Anaerolineaceae_UCG-001;	3.15699e-05	4.79445e-05	0	0	0.0278115
p__Proteobacteria;c__Gammaproteobacteria;o__Oceanospirillales;f__Pseudohongiellaceae;g__BIyi10;	2.41417e-05	3.85493e-05	0	0	0.0129914
p__Cyanobacteria;c__Cyanobacteriia;o__Phormidesmiales;f__Nodosilineaceae;g__Nodosilinea_PCC-7104;	3.5284e-05	3.85493e-05	0	0	0.00241214
p__Actinobacteriota;c__Actinobacteria;o__Micrococcales;f__Micrococcaceae;g__Garicola;	0	0	4.23408e-05	4.3883e-05	0.00279685
p__Bacteroidota;c__Bacteroidia;o__Cytophagales;f__Microscillaceae;g__Flexibacter;	2.22846e-05	3.00486e-05	0	0	0.0269982
p__Firmicutes;c__Clostridia;o__Oscillospirales;f__Ruminococcaceae;g__Subdoligranulum;	0	0	4.90262e-05	5.63761e-05	0.0080423
p__unidentified_Bacteria;c__unidentified_Bacteria;o__Frankiales;f__unidentified_Frankiales;g__unidentified_Frankiales;	3.5284e-05	3.48594e-05	2.22846e-06	7.04702e-06	0.00291571
p__Proteobacteria;c__Alphaproteobacteria;o__Rhizobiales;f__Kaistiaceae;g__Kaistia;	4.27122e-05	4.40171e-05	6.68539e-06	1.5041e-05	0.0203014
p__Actinobacteriota;c__Actinobacteria;o__Pseudonocardiales;f__Pseudonocardiaceae;g__Actinophytocola;	3.15699e-05	3.97032e-05	0	0	0.00583864
p__Proteobacteria;c__Alphaproteobacteria;o__Rhodobacterales;f__Rhodobacteraceae;g__Tabrizicola;	3.34269e-05	3.07906e-05	0	0	0.00245889
p__Proteobacteria;c__Gammaproteobacteria;o__Xanthomonadales;f__Rhodanobacteraceae;g__Dyella;	0	0	2.45131e-05	4.12917e-05	0.00794341
p__Firmicutes;c__Clostridia;o__Monoglobales;f__Monoglobaceae;g__Monoglobus;	0	0	1.11423e-05	1.57576e-05	0.0209767
p__Proteobacteria;c__Gammaproteobacteria;o__Legionellales;f__Legionellaceae;g__Legionella;	1.48564e-05	2.19444e-05	5.34831e-05	4.35676e-05	0.0231104
p__Myxococcota;c__Myxococcia;o__Myxococcales;f__Vulgatibacteraceae;g__Vulgatibacter;	1.11423e-05	3.85981e-05	3.11985e-05	3.18635e-05	0.0280586
p__unidentified_Bacteria;c__Alphaproteobacteria;o__unidentified_Alphaproteobacteria;f__unidentified_Alphaproteobacteria;g__unidentified_Alphaproteobacteria;	2.22846e-05	3.15152e-05	6.23969e-05	4.43209e-05	0.0263158
p__Actinobacteriota;c__Actinobacteria;o__Frankiales;f__Sporichthyaceae;g__Sporichthya;	4.64263e-05	3.21651e-05	0	0	0.00034026
p__Actinobacteriota;c__Thermoleophilia;o__Solirubrobacterales;f__Solirubrobacteraceae;g__Patulibacter;	1.85705e-05	2.48393e-05	0	0	0.0274852
p__Proteobacteria;c__Gammaproteobacteria;o__Burkholderiales;f__Sutterellaceae;g__Sutterella;	0	0	2.22846e-05	3.78766e-05	0.0212183
p__Proteobacteria;c__Gammaproteobacteria;o__Burkholderiales;f__Alcaligenaceae;g__Achromobacter;	3.7141e-05	3.59747e-05	6.68539e-06	1.5041e-05	0.0227576
p__Firmicutes;c__Bacilli;o__Erysipelotrichales;f__Erysipelatoclostridiaceae;g__Erysipelotrichaceae_UCG-003;	0	0	2.67415e-05	3.60861e-05	0.00794341
p__unidentified_Bacteria;c__Anaerolineae;o__Ardenticatenales;f__unidentified_Ardenticatenales;g__unidentified_Ardenticatenales;	0	0	2.00562e-05	3.55469e-05	0.0212183
p__Bacteroidota;c__Bacteroidia;o__Flavobacteriales;f__Weeksellaceae;g__Empedobacter;	3.7141e-05	3.33706e-05	2.22846e-06	7.04702e-06	0.0026685
p__Actinobacteriota;c__Actinobacteria;o__Streptosporangiales;f__Thermomonosporaceae;g__Actinocorallia;	7.42821e-06	2.57321e-05	4.90262e-05	4.04138e-05	0.00804724
p__Actinobacteriota;c__Actinobacteria;o__Propionibacteriales;f__Propionibacteriaceae;g__Luteococcus;	0	0	1.78277e-05	2.93391e-05	0.0212183
p__Myxococcota;c__Polyangia;o__Polyangiales;f__Polyangiaceae;g__Aetherobacter;	1.48564e-05	2.19444e-05	4.45692e-05	3.32199e-05	0.0299801
p__Bacteroidota;c__Bacteroidia;o__Bacteroidales;f__Prevotellaceae;g__Alloprevotella;	0	0	2.22846e-05	3.32199e-05	0.0212991
p__Desulfobacterota;c__Desulfuromonadia;o__unidentified_Desulfuromonadia;f__Desulfuromonadaceae;g__Desulfuromonas;	2.04276e-05	2.92234e-05	0	0	0.0274852
p__Proteobacteria;c__Gammaproteobacteria;o__Pseudomonadales;f__Moraxellaceae;g__Permianibacter;	2.41417e-05	3.48594e-05	0	0	0.0276482
p__Bacteroidota;c__Bacteroidia;o__Bacteroidales;f__Dysgonomonadaceae;g__Proteiniphilum;	0	0	1.55992e-05	2.78929e-05	0.0209767
p__Chloroflexi;c__Ktedonobacteria;o__Ktedonobacterales;f__Ktedonobacteraceae;g__1921-2;	0	0	3.34269e-05	2.82858e-05	0.000263609
p__Firmicutes;c__Clostridia;o__Lachnospirales;f__Lachnospiraceae;g__[Eubacterium]_eligens_group;	0	0	2.67415e-05	3.75841e-05	0.0211377
p__Cyanobacteria;c__Cyanobacteriia;o__Cyanobacteriales;f__Microcystaceae;g__Chalicogloea_CCALA_975;	2.78558e-05	3.30876e-05	0	0	0.0131168
p__Firmicutes;c__Bacilli;o__Paenibacillales;f__Paenibacillaceae;g__Ammoniphilus;	5.57115e-06	1.9299e-05	4.45692e-05	2.97128e-05	0.000780232
p__Proteobacteria;c__Gammaproteobacteria;o__Burkholderiales;f__Burkholderiaceae;g__Mycoavidus;	0	0	2.45131e-05	3.05371e-05	0.00794341
p__Proteobacteria;c__Alphaproteobacteria;o__Rhizobiales;f__Pleomorphomonadaceae;g__Pleomorphomonas;	0	0	3.11985e-05	2.61574e-05	0.000908542
p__Bacteroidota;c__SJA-28;o__unidentified_SJA-28;f__unidentified_SJA-28;g__unidentified_SJA-28;	0	0	2.00562e-05	2.45243e-05	0.00800927
p__Bacteroidota;c__Bacteroidia;o__Flavobacteriales;f__Weeksellaceae;g__Moheibacter;	2.04276e-05	2.59504e-05	0	0	0.0129914
p__Firmicutes;c__Clostridia;o__Clostridiales;f__Caloramatoraceae;g__Fonticella;	2.04276e-05	2.59504e-05	0	0	0.0269982
p__Firmicutes;c__Bacilli;o__Brevibacillales;f__Brevibacillaceae;g__Brevibacillus;	1.29994e-05	1.76708e-05	0	0	0.0274039
p__Bacteroidota;c__Bacteroidia;o__Bacteroidales;f__Prevotellaceae;g__Paraprevotella;	0	0	2.22846e-05	2.97128e-05	0.0211377
p__Proteobacteria;c__Gammaproteobacteria;o__Steroidobacterales;f__Woeseiaceae;g__Woeseia;	1.48564e-05	2.19444e-05	0	0	0.0274852
p__Chloroflexi;c__Ktedonobacteria;o__Ktedonobacterales;f__JG30-KF-AS9;g__unidentified_JG30-KF-AS9;	0	0	1.33708e-05	2.1529e-05	0.0209767
p__Chloroflexi;c__KD4-96;o__unidentified_KD4-96;f__unidentified_KD4-96;g__unidentified_KD4-96;	0	0	2.45131e-05	2.45243e-05	0.00279685
p__Verrucomicrobiota;c__Verrucomicrobiae;o__Pedosphaerales;f__Pedosphaeraceae;g__Ellin516;	0	0	2.45131e-05	2.21605e-05	0.000886344
p__Proteobacteria;c__Gammaproteobacteria;o__Burkholderiales;f__Burkholderiaceae;g__Cupriavidus;	1.85705e-06	6.43302e-06	2.00562e-05	2.45243e-05	0.0285756
p__Firmicutes;c__Bacilli;o__Alicyclobacillales;f__Alicyclobacillaceae;g__Tumebacillus;	1.67135e-05	2.15115e-05	0	0	0.0269982
p__unidentified_Bacteria;c__Bacteroidia;o__Bacteroidales;f__Rikenellaceae;g__unidentified_Rikenellaceae;	0	0	1.55992e-05	2.1141e-05	0.0209767
